# Supplementary material for: Construction of five cuproptosis-related lncRNA signature for predicting prognosis and immune activity in skin cutaneous melanoma
Source: Front Genet. 2022 Sep 7;13:972899. doi: 10.3389/fgene.2022.972899 (PMC9490379; doi:10.3389/fgene.2022.972899)
Supplement: Supplementary file 1 [file Table1.XLSX]

## Sheet: Table S1
Table S1:Ten Cuproptosis associated genes
FDX1
LIAS
LIPT1
DLD
DLAT
PDHA1
PDHB
MTF1
GLS
CDKN2A

## Sheet: Table S2
Table S2: The clinical and pathological characteristics of SKCM samples betwenn training and testing set
Covariates	Type	Total	Test	Train	Pvalue
Age	<=65	297(65.27%)	143(63%)	154(67.54%)	0.3574
	>65	158(34.73%)	84(37%)	74(32.46%)
Gender	FEMALE	173(38.02%)	79(34.8%)	94(41.23%)	0.1884
	MALE	282(61.98%)	148(65.2%)	134(58.77%)
Stage	I/II NOS	10(2.2%)	4(1.76%)	6(2.63%)	0.8122
	Stage 0	6(1.32%)	2(0.88%)	4(1.75%)
	Stage I	30(6.59%)	14(6.17%)	16(7.02%)
	Stage IA	18(3.96%)	9(3.96%)	9(3.95%)
	Stage IB	29(6.37%)	16(7.05%)	13(5.7%)
	Stage II	29(6.37%)	15(6.61%)	14(6.14%)
	Stage IIA	18(3.96%)	9(3.96%)	9(3.95%)
	Stage IIB	28(6.15%)	14(6.17%)	14(6.14%)
	Stage IIC	61(13.41%)	24(10.57%)	37(16.23%)
	Stage III	41(9.01%)	23(10.13%)	18(7.89%)
	Stage IIIA	16(3.52%)	10(4.41%)	6(2.63%)
	Stage IIIB	45(9.89%)	26(11.45%)	19(8.33%)
	Stage IIIC	67(14.73%)	30(13.22%)	37(16.23%)
	Stage IV	22(4.84%)	13(5.73%)	9(3.95%)
	unknow	35(7.69%)	18(7.93%)	17(7.46%)
T stage	T0	23(5.05%)	13(5.73%)	10(4.39%)	0.9424
	T1	10(2.2%)	3(1.32%)	7(3.07%)
	T1a	22(4.84%)	12(5.29%)	10(4.39%)
	T1b	10(2.2%)	5(2.2%)	5(2.19%)
	T2	30(6.59%)	14(6.17%)	16(7.02%)
	T2a	31(6.81%)	18(7.93%)	13(5.7%)
	T2b	15(3.3%)	9(3.96%)	6(2.63%)
	T3	14(3.08%)	8(3.52%)	6(2.63%)
	T3a	39(8.57%)	19(8.37%)	20(8.77%)
	T3b	36(7.91%)	17(7.49%)	19(8.33%)
	T4	13(2.86%)	5(2.2%)	8(3.51%)
	T4a	25(5.49%)	14(6.17%)	11(4.82%)
	T4b	109(23.96%)	52(22.91%)	57(25%)
	Tis	7(1.54%)	2(0.88%)	5(2.19%)
	TX	44(9.67%)	23(10.13%)	21(9.21%)
	unknow	27(5.93%)	13(5.73%)	14(6.14%)
N stage	N0	226(49.67%)	109(48.02%)	117(51.32%)	0.8269
	N1	17(3.74%)	10(4.41%)	7(3.07%)
	N1a	19(4.18%)	11(4.85%)	8(3.51%)
	N1b	37(8.13%)	17(7.49%)	20(8.77%)
	N2	6(1.32%)	4(1.76%)	2(0.88%)
	N2a	13(2.86%)	8(3.52%)	5(2.19%)
	N2b	21(4.62%)	12(5.29%)	9(3.95%)
	N2c	9(1.98%)	5(2.2%)	4(1.75%)
	N3	54(11.87%)	23(10.13%)	31(13.6%)
	NX	34(7.47%)	19(8.37%)	15(6.58%)
	unknow	19(4.18%)	9(3.96%)	10(4.39%)
M stage	M0	406(89.23%)	201(88.55%)	205(89.91%)	0.5333
	M1	5(1.1%)	2(0.88%)	3(1.32%)
	M1a	4(0.88%)	3(1.32%)	1(0.44%)
	M1b	5(1.1%)	4(1.76%)	1(0.44%)
	M1c	9(1.98%)	5(2.2%)	4(1.75%)
	unknow	26(5.71%)	12(5.29%)	14(6.14%)

## Sheet: Table S3
Table S3: The reslut of Pearson's correlation analysis
Cuproptosis	lncRNA	cor	pvalue	Regulation
LIAS	SEC24B-AS1	0.432528	6.12258e-23	postive
LIPT1	SEC24B-AS1	0.518344	8.1981e-34	postive
LIPT1	AC011477.1	0.458053	7.37839e-26	postive
LIAS	PSMA3-AS1	0.412913	7.37334e-21	postive
LIPT1	PSMA3-AS1	0.532136	7.24977e-36	postive
LIAS	AC132872.3	0.419735	1.44355e-21	postive
LIPT1	AC025917.1	0.43158	7.77296e-23	postive
LIPT1	TRAF3IP2-AS1	0.448025	1.1071e-24	postive
LIPT1	CD27-AS1	0.404494	5.24327e-20	postive
LIPT1	AL158163.1	0.455259	1.58358e-25	postive
LIPT1	AL592295.5	0.427955	1.92434e-22	postive
LIAS	AL049869.2	0.408425	2.11254e-20	postive
MTF1	LINC01128	0.427941	1.9309e-22	postive
LIPT1	AC013731.1	0.45026	6.10126e-25	postive
LIPT1	AC005104.1	0.495305	1.38461e-30	postive
GLS	AC005104.1	0.419547	1.51038e-21	postive
LIPT1	AC092747.4	0.445571	2.11941e-24	postive
LIAS	AL121820.3	0.410549	1.28608e-20	postive
LIPT1	AC021851.1	0.551376	6.80844e-39	postive
GLS	AC021851.1	0.425371	3.64702e-22	postive
LIPT1	PSPC1-AS2	0.442646	4.56335e-24	postive
LIPT1	AL357079.1	0.494858	1.59039e-30	postive
LIPT1	LINC01126	0.466998	6.09999e-27	postive
LIPT1	AL021707.4	0.402498	8.28065e-20	postive
LIPT1	AC000123.1	0.476217	4.32118e-28	postive
GLS	AC000123.1	0.418299	2.0408e-21	postive
PDHB	AC012467.2	0.443068	4.08665e-24	postive
LIPT1	AC108727.1	0.405988	3.71657e-20	postive
LIPT1	OCIAD1-AS1	0.444766	2.61925e-24	postive
LIPT1	FTX	0.569672	5.83697e-42	postive
LIAS	MORF4L2-AS1	0.406329	3.43555e-20	postive
LIPT1	MORF4L2-AS1	0.430855	9.32714e-23	postive
LIPT1	EBLN3P	0.419227	1.63204e-21	postive
GLS	EBLN3P	0.409963	1.47533e-20	postive
LIPT1	AC021078.1	0.497686	6.59286e-31	postive
LIPT1	ALOX12-AS1	0.405766	3.91184e-20	postive
LIPT1	LINC00115	0.401231	1.10493e-19	postive
LIPT1	VIM-AS1	0.400904	1.19015e-19	postive
LIPT1	AC010618.3	0.41553	3.96139e-21	postive
LIPT1	AC092119.2	0.462546	2.1288e-26	postive
LIAS	KLF3-AS1	0.440393	8.19667e-24	postive
LIAS	AC098484.4	0.432893	5.58358e-23	postive
LIPT1	AC098484.4	0.512191	6.30871e-33	postive
LIAS	AC022400.4	0.437795	1.60201e-23	postive
LIPT1	AC022400.4	0.508022	2.45569e-32	postive
GLS	AC022400.4	0.435907	2.59712e-23	postive
LIPT1	Z83745.1	0.481061	1.041e-28	postive
LIPT1	LINC01376	0.500852	2.43534e-31	postive
LIAS	AL031775.2	0.402227	8.80796e-20	postive
LIPT1	AL031775.2	0.52485	9.05363e-35	postive
LIPT1	AC004908.1	0.516322	1.61057e-33	postive
LIPT1	GMDS-DT	0.441419	6.28145e-24	postive
LIPT1	HM13-IT1	0.413579	6.29748e-21	postive
LIPT1	AC016747.2	0.465469	9.38871e-27	postive
FDX1	LINC02513	0.427855	1.97279e-22	postive
LIPT1	AC005332.3	0.416018	3.5257e-21	postive
LIPT1	LINC01004	0.409255	1.74075e-20	postive
LIAS	GNG12-AS1	0.401006	1.16283e-19	postive
LIAS	AC020558.2	0.408022	2.31991e-20	postive
FDX1	AP003465.1	0.500058	3.12924e-31	postive
LIPT1	GUSBP11	0.498307	5.4268e-31	postive
LIPT1	CCNT2-AS1	0.506279	4.31104e-32	postive
LIAS	AC093297.2	0.418878	1.77504e-21	postive
LIPT1	AC093297.2	0.428517	1.673e-22	postive
LIPT1	N4BP2L2-IT2	0.443232	3.91515e-24	postive
LIPT1	AC009318.3	0.409019	1.83936e-20	postive
LIPT1	AC013403.2	0.458471	6.57639e-26	postive
LIPT1	XPC-AS1	0.464634	1.1874e-26	postive
LIAS	AC005070.3	0.40297	7.43377e-20	postive
LIPT1	AC005070.3	0.416337	3.26702e-21	postive
LIPT1	AL354696.1	0.414344	5.25356e-21	postive
LIAS	AL359504.1	0.42022	1.28356e-21	postive
LIPT1	AL359504.1	0.412418	8.28726e-21	postive
LIPT1	AC096992.2	0.48345	5.11613e-29	postive
LIPT1	LINC00412	0.433776	4.46508e-23	postive
LIAS	AL050341.2	0.424832	4.16448e-22	postive
LIPT1	AL050341.2	0.532827	5.68747e-36	postive
LIAS	GAS5	0.409899	1.49752e-20	postive
LIAS	LINC01311	0.426569	2.71315e-22	postive
LIPT1	PRDX6-AS1	0.452379	3.4539e-25	postive
FDX1	AC004825.2	0.855164	3.23011e-136	postive
LIPT1	AC008937.3	0.474528	7.06218e-28	postive
LIPT1	AL683813.1	0.486522	2.03516e-29	postive
LIPT1	AL365330.1	0.473475	9.57716e-28	postive
LIPT1	AC017083.1	0.468064	4.50933e-27	postive
LIPT1	AC116913.1	0.413277	6.76559e-21	postive
LIPT1	CAPN10-DT	0.483116	5.65152e-29	postive
GLS	ACAP2-IT1	0.426371	2.84924e-22	postive
LIPT1	AL358472.2	0.482332	7.13843e-29	postive
LIPT1	AC004918.1	0.42416	4.91184e-22	postive
LIPT1	AC073349.4	0.438323	1.39865e-23	postive
LIPT1	AC012443.2	0.469031	3.42553e-27	postive
LIPT1	AC080162.1	0.487562	1.48624e-29	postive
LIPT1	AC079203.1	0.406317	3.44456e-20	postive
GLS	OIP5-AS1	0.476943	3.49621e-28	postive
LIAS	AC138956.1	0.421418	9.59859e-22	postive
LIPT1	AC138956.1	0.445113	2.39058e-24	postive
LIPT1	AC008870.2	0.461671	2.71543e-26	postive
LIPT1	ZNF674-AS1	0.418047	2.16845e-21	postive
LIAS	IQCH-AS1	0.415626	3.8721e-21	postive
LIPT1	AC011815.2	0.433693	4.56013e-23	postive
PDHA1	AC005696.1	0.484357	3.90035e-29	postive
LIAS	LINC00339	0.423066	6.42208e-22	postive
LIPT1	LINC00339	0.497723	6.51655e-31	postive
LIPT1	AC040934.1	0.414581	4.96561e-21	postive
DLD	ATP6V0E2-AS1	0.402035	9.20236e-20	postive
LIPT1	AC090739.1	0.445538	2.13741e-24	postive
LIAS	SNHG12	0.434119	4.09309e-23	postive
LIPT1	AL590096.1	0.402001	9.27369e-20	postive
LIPT1	ERVK13-1	0.448414	9.98514e-25	postive
LIPT1	AC009318.2	0.400746	1.23363e-19	postive
LIPT1	AC007098.1	0.407556	2.58562e-20	postive
LIPT1	SH3BP5-AS1	0.450556	5.63617e-25	postive
LIPT1	AC024337.2	0.410376	1.33941e-20	postive
LIPT1	PSMD6-AS2	0.443938	3.25467e-24	postive
LIAS	CTBP1-AS	0.440709	7.55237e-24	postive
LIPT1	CTBP1-AS	0.401668	1.00031e-19	postive
LIPT1	MCCC1-AS1	0.497659	6.64839e-31	postive
LIPT1	MIATNB	0.415319	4.16595e-21	postive
LIPT1	AC016747.3	0.510503	1.09615e-32	postive
LIAS	AL132989.1	0.413617	6.24224e-21	postive
LIPT1	AL132989.1	0.489856	7.40363e-30	postive
GLS	AL132989.1	0.427925	1.93853e-22	postive
LIPT1	MEF2C-AS1	0.420409	1.22628e-21	postive
LIPT1	AC073389.3	0.428278	1.77563e-22	postive
LIPT1	EXTL3-AS1	0.426729	2.60814e-22	postive
LIPT1	AC011825.2	0.414334	5.26593e-21	postive
GLS	AC011825.2	0.417856	2.27019e-21	postive
LIPT1	AC005899.6	0.448125	1.0782e-24	postive
LIAS	ZNF252P-AS1	0.408993	1.85076e-20	postive
LIPT1	ZNF252P-AS1	0.424933	4.06264e-22	postive
LIPT1	STAM-AS1	0.465478	9.3656e-27	postive
FDX1	AL139385.1	0.459583	4.84153e-26	postive
LIPT1	AGBL5-IT1	0.413495	6.42423e-21	postive
LIAS	AL133330.1	0.413022	7.18514e-21	postive
GLS	AP003392.1	0.40398	5.89984e-20	postive
LIAS	AC114730.3	0.420282	1.26439e-21	postive
LIPT1	AC114730.3	0.404543	5.18391e-20	postive
LIPT1	LINC00216	0.436183	2.42033e-23	postive
LIPT1	AC114956.2	0.4692	3.2648e-27	postive
GLS	AC114956.2	0.400471	1.31295e-19	postive
LIPT1	FMR1-IT1	0.500066	3.12091e-31	postive
LIPT1	AC011462.4	0.407617	2.54927e-20	postive
LIPT1	AC005034.5	0.440913	7.16302e-24	postive
GLS	AC005034.5	0.413338	6.66726e-21	postive
LIPT1	AL049840.2	0.403606	6.42704e-20	postive
GLS	AL049840.2	0.403934	5.96142e-20	postive
LIAS	AC096586.2	0.515218	2.32388e-33	postive
LIPT1	AC096586.2	0.465624	8.98899e-27	postive
LIPT1	AC093110.1	0.421606	9.16891e-22	postive
LIPT1	AC019080.1	0.433337	4.99016e-23	postive
LIAS	TMEM9B-AS1	0.40616	3.57175e-20	postive
LIPT1	AL442128.2	0.488262	1.20228e-29	postive
LIPT1	SLC16A1-AS1	0.437658	1.65915e-23	postive
GLS	SLC16A1-AS1	0.404264	5.52778e-20	postive
LIPT1	PTOV1-AS2	0.456623	1.09164e-25	postive
LIPT1	AP001793.1	0.406823	3.06434e-20	postive
LIPT1	AC090510.2	0.408515	2.06864e-20	postive
LIPT1	AC135050.5	0.425164	3.83795e-22	postive
LIAS	SNHG8	0.481415	9.37332e-29	postive
LIPT1	AC011481.1	0.452198	3.62645e-25	postive
LIPT1	LRRC8C-DT	0.417036	2.76409e-21	postive
GLS	AL157838.1	0.411727	9.75317e-21	postive
LIPT1	AL139011.1	0.409082	1.81278e-20	postive
LIPT1	DHDDS-AS1	0.449809	6.8834e-25	postive
LIPT1	AL390728.4	0.51184	7.07775e-33	postive
GLS	AL390728.4	0.438544	1.3212e-23	postive
LIAS	AC004492.1	0.414457	5.11362e-21	postive
LIPT1	AC004492.1	0.50185	1.77505e-31	postive
LIAS	AL391684.1	0.489259	8.87895e-30	postive
LIPT1	AL391684.1	0.414984	4.51187e-21	postive
LIPT1	RNF139-AS1	0.418035	2.17458e-21	postive
LIPT1	RAB30-DT	0.415185	4.30119e-21	postive
LIPT1	APTR	0.444213	3.02882e-24	postive
DLD	APTR	0.405944	3.75502e-20	postive
LIAS	EIF3J-DT	0.413285	6.75232e-21	postive
CDKN2A	CDKN2A-DT	0.752764	2.21167e-87	postive
LIPT1	AL049780.1	0.425963	3.15135e-22	postive
LIAS	AL139287.1	0.422441	7.4815e-22	postive
LIPT1	AL139287.1	0.458998	5.68996e-26	postive
LIPT1	AL133338.1	0.419566	1.50355e-21	postive
LIPT1	LINC00909	0.421712	8.93434e-22	postive
LIPT1	BDNF-AS	0.444427	2.86323e-24	postive
LIPT1	AP006545.2	0.419969	1.36394e-21	postive
LIPT1	ZNF337-AS1	0.453607	2.47904e-25	postive
LIAS	AL132800.1	0.418128	2.12682e-21	postive
LIPT1	MALINC1	0.456862	1.02251e-25	postive
LIPT1	AC127024.4	0.479763	1.52781e-28	postive
LIPT1	AP000787.1	0.434574	3.64726e-23	postive
LIPT1	AC010542.5	0.467887	4.74197e-27	postive
LIPT1	AC009061.2	0.441249	6.56504e-24	postive
LIPT1	IGBP1-AS1	0.421065	1.04562e-21	postive
LIAS	TFAP2A-AS2	0.421195	1.01318e-21	postive
LIPT1	AF129075.3	0.476176	4.37399e-28	postive
LIPT1	TMED2-DT	0.439898	9.31828e-24	postive
LIPT1	AC018809.1	0.415434	4.05323e-21	postive
LIPT1	AP002026.1	0.418307	2.03708e-21	postive
LIPT1	AC096642.1	0.434699	3.53282e-23	postive
LIPT1	KDM4A-AS1	0.505069	6.35926e-32	postive
LIPT1	MIS18A-AS1	0.455143	1.63396e-25	postive
LIPT1	AC132192.2	0.425161	3.84076e-22	postive
LIPT1	NFE2L1-DT	0.430763	9.54482e-23	postive
LIPT1	AC010883.1	0.424498	4.52055e-22	postive
LIAS	NARF-AS1	0.462557	2.12233e-26	postive
LIPT1	AC073655.2	0.457196	9.33205e-26	postive
LIPT1	AL512652.1	0.450492	5.73302e-25	postive
LIAS	NARF-IT1	0.449852	6.80531e-25	postive
LIPT1	NARF-IT1	0.412755	7.65315e-21	postive
LIPT1	LINC00894	0.436048	2.50559e-23	postive
LIAS	AC010326.3	0.406796	3.08363e-20	postive
LIPT1	AC010326.3	0.431504	7.92366e-23	postive
LIPT1	LINC02614	0.409416	1.67647e-20	postive
LIPT1	AC002553.1	0.453643	2.45487e-25	postive
LIPT1	POC1B-AS1	0.406685	3.16379e-20	postive
LIAS	PABPC4-AS1	0.418311	2.03487e-21	postive
GLS	PABPC4-AS1	0.407894	2.39014e-20	postive
LIAS	AL513320.1	0.410507	1.29878e-20	postive
LIPT1	AL513320.1	0.414816	4.69597e-21	postive
LIPT1	COX10-AS1	0.420313	1.25497e-21	postive
LIPT1	AC092910.3	0.456995	9.86096e-26	postive
LIPT1	PLCG1-AS1	0.404014	5.85311e-20	postive
LIPT1	AP000692.1	0.456973	9.91898e-26	postive
LIPT1	GAS5-AS1	0.410558	1.28336e-20	postive
LIPT1	BET1-AS1	0.417856	2.2705e-21	postive
LIPT1	AC006160.1	0.418208	2.08621e-21	postive
LIPT1	AC245884.8	0.434775	3.46572e-23	postive
LIPT1	Z97832.2	0.418511	1.93951e-21	postive
LIPT1	PCBP1-AS1	0.525487	7.27851e-35	postive
LIPT1	PPP3CB-AS1	0.454591	1.8986e-25	postive
LIPT1	AC025287.3	0.471294	1.79447e-27	postive
LIPT1	RAD51-AS1	0.498231	5.55724e-31	postive
LIPT1	AL355388.1	0.406737	3.12609e-20	postive
LIPT1	THUMPD3-AS1	0.51362	3.94244e-33	postive
MTF1	AL512353.1	0.439308	1.08521e-23	postive
FDX1	LINC01807	0.515331	2.23846e-33	postive
LIPT1	AC107081.1	0.402555	8.17359e-20	postive
LIPT1	AL024498.1	0.403345	6.82361e-20	postive
LIPT1	ZKSCAN2-DT	0.48821	1.22145e-29	postive
LIPT1	C1orf220	0.409846	1.51646e-20	postive
LIPT1	AC016727.1	0.51805	9.04699e-34	postive
LIPT1	LINC00342	0.55289	3.8583e-39	postive
LIPT1	Z83843.1	0.494872	1.58375e-30	postive
LIAS	AC092338.3	0.409055	1.82417e-20	postive
LIPT1	AC092338.3	0.461227	3.07224e-26	postive
LIPT1	AC232271.1	0.502725	1.34455e-31	postive
LIPT1	AC109460.2	0.44853	9.68041e-25	postive
GLS	AC109460.2	0.454425	1.98583e-25	postive
MTF1	AC108463.2	0.408085	2.28617e-20	postive
LIPT1	TMCC1-AS1	0.487315	1.60144e-29	postive
LIPT1	AC004540.2	0.420107	1.31929e-21	postive
FDX1	AL121895.2	0.43599	2.54269e-23	postive
LIPT1	AC015849.3	0.474108	7.97517e-28	postive
GLS	AC015849.3	0.410205	1.39409e-20	postive
LIPT1	AC083799.1	0.44474	2.63714e-24	postive
LIPT1	AC093726.2	0.426417	2.81732e-22	postive
LIPT1	AC022558.3	0.465798	8.559e-27	postive
LIAS	TEX41	0.42296	6.58957e-22	postive
LIPT1	NCK1-DT	0.521555	2.78009e-34	postive
LIPT1	AL132780.1	0.411875	9.41912e-21	postive
LIPT1	AC022382.2	0.471028	1.93679e-27	postive
LIPT1	AP000766.1	0.44828	1.03465e-24	postive
GLS	AL139099.2	0.413677	6.15387e-21	postive
LIPT1	AC097448.1	0.474104	7.98482e-28	postive
LIPT1	EIF2AK3-DT	0.429472	1.31847e-22	postive
LIPT1	AC008124.1	0.463921	1.44975e-26	postive
LIPT1	AC069224.1	0.456067	1.27048e-25	postive
LIAS	UGDH-AS1	0.422743	6.94882e-22	postive
LIAS	AC093752.1	0.478638	2.12747e-28	postive
LIPT1	AC093752.1	0.494904	1.56807e-30	postive
LIPT1	AC084018.1	0.400653	1.25971e-19	postive
LIPT1	AL031717.1	0.426873	2.51649e-22	postive
LIAS	AC060780.1	0.527401	3.76685e-35	postive
LIPT1	AC060780.1	0.446158	1.81538e-24	postive
LIAS	MUC20-OT1	0.402792	7.74271e-20	postive
LIPT1	MUC20-OT1	0.471641	1.62437e-27	postive
LIPT1	LINC01355	0.447164	1.39119e-24	postive
LIPT1	RHOQ-AS1	0.425305	3.70719e-22	postive
LIPT1	AC068205.2	0.413462	6.47517e-21	postive
LIPT1	AL590101.1	0.466478	7.06593e-27	postive
LIAS	MCM3AP-AS1	0.432789	5.73137e-23	postive
LIPT1	MCM3AP-AS1	0.474885	6.36749e-28	postive
GLS	MCM3AP-AS1	0.404476	5.26516e-20	postive
LIPT1	AP000442.1	0.418367	2.00783e-21	postive
LIPT1	AC009113.1	0.435487	2.89103e-23	postive
LIPT1	AC009403.1	0.449801	6.89787e-25	postive
LIAS	U91328.3	0.425821	3.26434e-22	postive
LIPT1	AC048341.1	0.402881	7.58703e-20	postive
LIAS	LENG8-AS1	0.419943	1.37275e-21	postive
LIPT1	LENG8-AS1	0.497726	6.51071e-31	postive
LIPT1	LINC-PINT	0.409391	1.68633e-20	postive
LIPT1	AP4B1-AS1	0.448766	9.09105e-25	postive
LIPT1	AP001107.4	0.430063	1.13747e-22	postive
LIPT1	AC112907.3	0.429471	1.31888e-22	postive
LIAS	AC138956.2	0.44402	3.18578e-24	postive
LIPT1	AC087500.1	0.49058	5.93466e-30	postive
LIPT1	OSGEPL1-AS1	0.458564	6.41049e-26	postive
LIAS	HCG25	0.451984	3.84113e-25	postive
LIPT1	HCG25	0.456293	1.19457e-25	postive
LIAS	ANKRD10-IT1	0.403987	5.89007e-20	postive
LIPT1	ANKRD10-IT1	0.471277	1.80305e-27	postive
GLS	ANKRD10-IT1	0.406872	3.02975e-20	postive
LIPT1	TMEM147-AS1	0.400842	1.20685e-19	postive
DLD	AC002467.1	0.423901	5.23436e-22	postive
FDX1	AC104695.3	0.798359	1.36381e-105	postive
LIPT1	AC004148.1	0.458859	5.91057e-26	postive
LIPT1	AL354696.2	0.427661	2.06994e-22	postive
LIPT1	WAC-AS1	0.439809	9.53518e-24	postive
LIPT1	AL590064.1	0.439419	1.05449e-23	postive
FDX1	MIR22HG	0.465436	9.4781e-27	postive
LIPT1	AC005052.2	0.432841	5.65703e-23	postive
LIPT1	LINC02175	0.406961	2.96757e-20	postive
LIPT1	AC120053.1	0.514934	2.55368e-33	postive
LIPT1	AC009237.15	0.442524	4.71058e-24	postive
LIAS	TMEM161B-AS1	0.456687	1.07254e-25	postive
LIPT1	TMEM161B-AS1	0.533467	4.54114e-36	postive
LIPT1	FGD5-AS1	0.400371	1.34285e-19	postive
MTF1	FGD5-AS1	0.402548	8.18554e-20	postive
LIPT1	AC006017.1	0.423916	5.21568e-22	postive
LIPT1	OTUD6B-AS1	0.412582	7.97229e-21	postive
LIPT1	NIFK-AS1	0.578604	1.5771e-43	postive
LIPT1	AL513327.1	0.412017	9.10848e-21	postive
DLAT	SMARCA5-AS1	0.403717	6.26566e-20	postive
LIPT1	AC126118.1	0.451215	4.72337e-25	postive
LIPT1	AC092953.2	0.446194	1.79801e-24	postive
LIPT1	AC100778.2	0.452713	3.15591e-25	postive
LIPT1	AC004908.3	0.43586	2.62858e-23	postive
LIPT1	WASL-DT	0.43815	1.46218e-23	postive
DLD	WASL-DT	0.440851	7.28012e-24	postive
LIAS	DICER1-AS1	0.48421	4.07528e-29	postive
LIPT1	AC009120.2	0.481838	8.26598e-29	postive
LIPT1	RBM38-AS1	0.414305	5.30139e-21	postive
FDX1	AC007786.1	0.55117	7.35308e-39	postive
LIPT1	AC007038.1	0.592948	3.76713e-46	postive
GLS	AC007038.1	0.474077	8.04601e-28	postive
LIPT1	LINC01473	0.455329	1.55369e-25	postive
LIPT1	LINC00653	0.429668	1.25551e-22	postive
FDX1	EIPR1-IT1	0.792242	6.92493e-103	postive
LIPT1	AC139795.2	0.402514	8.25018e-20	postive
FDX1	AL355881.1	0.435505	2.87759e-23	postive
LIPT1	AL355488.1	0.472541	1.25402e-27	postive
LIPT1	AC245060.6	0.480271	1.31504e-28	postive
LIAS	AC093157.1	0.410675	1.24865e-20	postive
LIPT1	AC093157.1	0.459773	4.59427e-26	postive
FDX1	HSD11B1-AS1	0.559193	3.51544e-40	postive
LIAS	AC073641.1	0.406113	3.61079e-20	postive
LIPT1	AC073641.1	0.452326	3.50329e-25	postive
LIPT1	AP002907.1	0.429861	1.19637e-22	postive
LIPT1	CHASERR	0.419381	1.57215e-21	postive
LIPT1	SP2-AS1	0.424319	4.72414e-22	postive
LIPT1	AC091185.1	0.434005	4.214e-23	postive
LIPT1	MIRLET7A1HG	0.421317	9.83527e-22	postive
LIPT1	AC066613.1	0.416727	2.97661e-21	postive
LIPT1	KANSL1L-AS1	0.614861	2.02933e-50	postive
LIPT1	AC090589.3	0.423921	5.20919e-22	postive
LIAS	AC005519.1	0.435471	2.90261e-23	postive
LIAS	AC021205.3	0.462489	2.16273e-26	postive
LIPT1	AC021205.3	0.405008	4.65894e-20	postive
LIPT1	AC092301.1	0.406646	3.19255e-20	postive
LIPT1	AC078846.1	0.430038	1.14469e-22	postive
LIPT1	RTCA-AS1	0.506523	3.98481e-32	postive
LIPT1	AC008764.8	0.449972	6.5892e-25	postive
LIPT1	YEATS2-AS1	0.438396	1.37248e-23	postive
LIPT1	LINC00893	0.415498	3.9917e-21	postive
LIPT1	AC008735.2	0.456283	1.19775e-25	postive
GLS	AL157871.5	0.402748	7.82092e-20	postive
LIAS	SNHG1	0.491268	4.80826e-30	postive
LIPT1	MANEA-DT	0.495576	1.27293e-30	postive
LIAS	CDC42-AS1	0.434761	3.4773e-23	postive
LIPT1	CDC42-AS1	0.541527	2.55321e-37	postive
LIPT1	AC010245.2	0.496125	1.07316e-30	postive
LIPT1	AP000866.6	0.43533	3.00877e-23	postive
LIPT1	AC007066.2	0.544722	7.98301e-38	postive
GLS	AC018797.3	0.400171	1.405e-19	postive
LIAS	AC007541.1	0.409375	1.69292e-20	postive
LIPT1	AL049552.1	0.4114	1.05327e-20	postive
LIPT1	AC027801.1	0.417876	2.25967e-21	postive
LIPT1	AC092645.2	0.49441	1.82702e-30	postive
GLS	AC092645.2	0.503368	1.09554e-31	postive
LIPT1	AC005387.2	0.403269	6.94225e-20	postive
LIPT1	CCDC18-AS1	0.494414	1.82512e-30	postive
LIPT1	AC023908.3	0.448878	8.82304e-25	postive
LIPT1	NFYC-AS1	0.525172	8.10843e-35	postive
LIPT1	MED8-AS1	0.444653	2.69823e-24	postive
LIPT1	AC116407.2	0.413336	6.67131e-21	postive
LIPT1	AC090517.2	0.442401	4.86473e-24	postive
LIPT1	AP001469.3	0.411197	1.10482e-20	postive
LIPT1	AC009120.3	0.464128	1.36814e-26	postive
LIPT1	AC004908.2	0.421676	9.01294e-22	postive
LIPT1	AC010999.1	0.411421	1.04811e-20	postive
LIAS	AL021368.2	0.44005	8.95905e-24	postive
LIPT1	AL021368.2	0.405787	3.89363e-20	postive
LIPT1	AC064836.3	0.470063	2.55272e-27	postive
LIPT1	MRPS9-AS1	0.526094	5.90921e-35	postive
GLS	AP001893.1	0.422381	7.59193e-22	postive
LIPT1	UBE2Q1-AS1	0.473891	8.49127e-28	postive
LIPT1	AC016737.1	0.490774	5.59323e-30	postive
LIPT1	AC027514.2	0.416124	3.43762e-21	postive
GLS	AL161891.1	0.46732	5.56905e-27	postive
LIPT1	MIR4453HG	0.471431	1.72517e-27	postive
GLS	AC087071.2	0.406469	3.32557e-20	postive
LIPT1	AC137932.3	0.449887	6.74104e-25	postive
DLD	AC010973.1	0.403838	6.09434e-20	postive
LIAS	AC009090.6	0.409649	1.58784e-20	postive
LIPT1	AC009090.6	0.481416	9.37091e-29	postive
GLS	AC009090.6	0.407125	2.85748e-20	postive
LIPT1	AC022210.1	0.4728	1.16357e-27	postive
LIPT1	RUSC1-AS1	0.448495	9.7699e-25	postive
LIPT1	AC010201.2	0.46271	2.03369e-26	postive
DLD	REPIN1-AS1	0.50561	5.34648e-32	postive
LIPT1	AL450384.2	0.449663	7.15725e-25	postive
LIPT1	AC084824.3	0.448675	9.31496e-25	postive
LIPT1	AL359878.1	0.414826	4.68426e-21	postive
LIPT1	AC000120.1	0.44169	5.8541e-24	postive
LIPT1	FAM13A-AS1	0.415491	3.99871e-21	postive
LIPT1	CHROMR	0.458242	7.00478e-26	postive
GLS	CHROMR	0.520175	4.43138e-34	postive
LIPT1	AC002553.2	0.457766	7.98205e-26	postive
LIPT1	AC007216.4	0.450966	5.04993e-25	postive
LIPT1	LINC01176	0.439112	1.14154e-23	postive
LIPT1	AC109347.1	0.466087	7.88962e-27	postive
LIPT1	AC008966.1	0.420429	1.22012e-21	postive
LIAS	AC090198.1	0.4127	7.75262e-21	postive
LIPT1	AC090198.1	0.460754	3.50291e-26	postive
LIPT1	AC005261.1	0.411228	1.09671e-20	postive
GLS	AC009996.1	0.410168	1.40638e-20	postive
LIPT1	AC133550.3	0.430736	9.60988e-23	postive
LIPT1	SCAT2	0.411348	1.06624e-20	postive
LIAS	AC093484.4	0.419756	1.43608e-21	postive
LIPT1	AC053513.2	0.434354	3.85687e-23	postive
GLS	AC053513.2	0.442776	4.41056e-24	postive
LIPT1	AL360270.1	0.400746	1.23338e-19	postive
GLS	AL360270.1	0.404119	5.71439e-20	postive
LIPT1	PAXBP1-AS1	0.566653	1.92921e-41	postive
LIAS	AL133367.1	0.408756	1.95562e-20	postive
LIPT1	PAXIP1-AS2	0.431122	8.7223e-23	postive
LIAS	AF129075.1	0.413063	7.1168e-21	postive
LIPT1	AF129075.1	0.436506	2.2286e-23	postive
LIPT1	AC018690.1	0.450608	5.55812e-25	postive
LIPT1	AC023494.1	0.435787	2.67792e-23	postive
LIPT1	AP001001.1	0.413198	6.89205e-21	postive
GLS	AP001001.1	0.43451	3.70649e-23	postive
LIPT1	AC092802.2	0.447737	1.19519e-24	postive
LIPT1	AC073046.3	0.484432	3.81423e-29	postive
GLS	AC073046.3	0.461244	3.05782e-26	postive
LIAS	MIR3142HG	0.403919	5.98223e-20	postive
LIPT1	AC024060.2	0.550751	8.59849e-39	postive
LIAS	MIR3936HG	0.409029	1.83514e-20	postive
LIPT1	AC010969.2	0.436799	2.06782e-23	postive
LIPT1	AC004967.2	0.409066	1.81921e-20	postive
LIPT1	MATN1-AS1	0.411892	9.38105e-21	postive
LIPT1	AC010834.3	0.496363	9.96333e-31	postive
GLS	AC010834.3	0.468666	3.80064e-27	postive
LIPT1	AC026254.2	0.406457	3.33518e-20	postive
LIAS	AC097505.1	0.438044	1.50255e-23	postive
LIPT1	AC109460.1	0.420396	1.22997e-21	postive
LIAS	AC006480.2	0.409877	1.50529e-20	postive
LIPT1	AC006480.2	0.486224	2.2258e-29	postive
LIPT1	AL604028.1	0.460502	3.7559e-26	postive
LIAS	AC104564.3	0.40754	2.59526e-20	postive
LIAS	WDFY3-AS2	0.462513	2.14858e-26	postive
LIPT1	AL117336.2	0.417759	2.32397e-21	postive
LIAS	GARS1-DT	0.412322	8.47746e-21	postive
LIPT1	GARS1-DT	0.49141	4.60373e-30	postive
LIPT1	AC107081.3	0.44651	1.65414e-24	postive
GLS	AC107081.3	0.413741	6.06069e-21	postive
LIPT1	AC127024.5	0.466894	6.28113e-27	postive
LIPT1	AL133243.2	0.404299	5.48315e-20	postive
LIPT1	LINC01772	0.401748	9.82311e-20	postive
LIAS	AC068620.2	0.435189	3.11922e-23	postive
LIPT1	AC068620.2	0.506531	3.97475e-32	postive
FDX1	MIR202HG	0.948257	2.57084e-236	postive
LIPT1	AC007566.1	0.521833	2.53008e-34	postive
GLS	AF241728.1	0.415708	3.79708e-21	postive
LIPT1	AC012291.3	0.423148	6.29447e-22	postive
LIPT1	C8orf44	0.413174	6.93234e-21	postive
GLS	NPTN-IT1	0.452646	3.21404e-25	postive
LIPT1	AC008764.6	0.403864	6.05827e-20	postive
LIAS	MAPKAPK5-AS1	0.490371	6.32715e-30	postive
LIAS	AC104596.1	0.426459	2.78826e-22	postive
LIPT1	AC104596.1	0.409454	1.66197e-20	postive
LIPT1	AC112484.1	0.428431	1.70943e-22	postive
LIPT1	DLEU2	0.400391	1.33681e-19	postive
GLS	DLEU2	0.427623	2.0895e-22	postive
LIPT1	INE1	0.405144	4.51556e-20	postive
LIAS	THAP9-AS1	0.468487	3.99909e-27	postive
LIPT1	THAP9-AS1	0.478255	2.38093e-28	postive
LIPT1	AL512770.1	0.445723	2.0362e-24	postive
LIPT1	AP000866.1	0.457001	9.84246e-26	postive
LIAS	AC087741.1	0.40539	4.26682e-20	postive
LIAS	SNHG10	0.427748	2.02579e-22	postive
LIPT1	AC008731.1	0.404619	5.09442e-20	postive
LIPT1	ZNF460-AS1	0.429289	1.38031e-22	postive
LIPT1	AL136531.1	0.405536	4.12549e-20	postive
LIPT1	TBC1D8-AS1	0.419433	1.55283e-21	postive
LIPT1	AC106037.2	0.427029	2.42155e-22	postive
LIPT1	AC010976.1	0.551329	6.92978e-39	postive
GLS	AC010976.1	0.496649	9.11376e-31	postive
LIPT1	MAP3K2-DT	0.414645	4.89075e-21	postive
LIPT1	AC079807.1	0.423796	5.37055e-22	postive
LIPT1	ELF3-AS1	0.421131	1.02909e-21	postive
LIAS	AC245060.5	0.406304	3.45513e-20	postive
LIPT1	AC245060.5	0.514066	3.40309e-33	postive
GLS	AC245060.5	0.405401	4.25513e-20	postive
LIAS	AC093827.4	0.461928	2.52811e-26	postive
LIPT1	AL606534.1	0.449404	7.66976e-25	postive
LIPT1	SCAMP1-AS1	0.407731	2.48237e-20	postive
LIPT1	LINC01534	0.411863	9.44479e-21	postive
LIPT1	AC022558.1	0.400228	1.38706e-19	postive
LIPT1	AL355075.2	0.464957	1.08427e-26	postive
DLD	AC073073.2	0.432553	6.08328e-23	postive
LIPT1	AL159169.2	0.409827	1.52294e-20	postive
LIAS	AC007881.4	0.40662	3.21196e-20	postive
LIPT1	AC007881.4	0.528457	2.61413e-35	postive
GLS	AC007881.4	0.41415	5.50064e-21	postive
LIPT1	SEMA3F-AS1	0.455214	1.60302e-25	postive
LIPT1	AL031670.1	0.407605	2.55589e-20	postive
GLS	AL031670.1	0.444569	2.75829e-24	postive
LIPT1	LINC00539	0.452158	3.66566e-25	postive
LIPT1	AC007878.1	0.460959	3.30926e-26	postive
GLS	AC007878.1	0.439147	1.1311e-23	postive

## Sheet: Table S4
Table S4: Univariate Cox analysis of identifying 142 cuproptosis-related lncRNAs associated with OS.
id	HR	HR.95L	HR.95H	pvalue
PSMA3-AS1	0.706796	0.509016	0.981424	0.0382731
AC132872.3	0.599688	0.38288	0.939265	0.0255051
AC025917.1	0.307831	0.108505	0.873324	0.0267908
AC005104.1	0.49573	0.299552	0.820388	0.0063286
AC092747.4	0.470711	0.315863	0.70147	0.000213911
FTX	0.309562	0.14129	0.678239	0.00338784
MORF4L2-AS1	0.256095	0.0745963	0.879197	0.0304228
EBLN3P	0.580887	0.422572	0.798514	0.000820179
LINC00115	0.430956	0.197262	0.941505	0.0347605
VIM-AS1	0.374195	0.232071	0.60336	5.51224e-05
AC010618.3	0.488045	0.251435	0.947314	0.0340134
AC092119.2	0.551771	0.327328	0.930109	0.0256203
AC022400.4	0.296151	0.088579	0.990136	0.0481478
LINC01376	0.154503	0.0367984	0.648699	0.010736
AL031775.2	0.518986	0.296749	0.907657	0.0214663
LINC02513	0.340005	0.121163	0.954112	0.0404433
AP003465.1	0.12487	0.0196577	0.793207	0.0274145
N4BP2L2-IT2	0.453703	0.210636	0.977261	0.0435167
AC009318.3	0.564767	0.319823	0.997307	0.0489233
AC013403.2	0.488075	0.241293	0.987252	0.0459711
AC096992.2	0.292627	0.147158	0.581897	0.000458614
AL050341.2	0.640524	0.476085	0.86176	0.00325252
AL365330.1	0.542423	0.339916	0.865577	0.0103064
ACAP2-IT1	0.339903	0.116475	0.991924	0.0482905
AL358472.2	0.511279	0.270071	0.967919	0.0393892
AC012443.2	0.145536	0.0353677	0.598875	0.00757806
AC080162.1	0.313221	0.104536	0.938505	0.0381426
LINC00339	0.3074	0.106899	0.883968	0.0286101
AC040934.1	0.192959	0.0526715	0.706895	0.0130071
SNHG12	0.727499	0.53435	0.990464	0.0432976
AC009318.2	0.515988	0.306265	0.869326	0.012914
AC007098.1	0.235853	0.0617976	0.900145	0.0345229
SH3BP5-AS1	0.59056	0.374315	0.93173	0.0235794
CTBP1-AS	0.416043	0.17558	0.985829	0.0463284
MCCC1-AS1	0.250682	0.0885723	0.709493	0.00914638
MIATNB	0.219345	0.0824751	0.583353	0.00236649
AL132989.1	0.665455	0.462724	0.957006	0.028019
AC073389.3	0.398508	0.185978	0.853912	0.0179756
AC005899.6	0.603239	0.399598	0.910659	0.0161577
ZNF252P-AS1	0.161043	0.0305265	0.849585	0.0313917
STAM-AS1	0.279374	0.0959403	0.813523	0.0193657
AC114956.2	0.111363	0.0185629	0.668098	0.0163424
AC005034.5	0.439427	0.222593	0.867482	0.0178055
PTOV1-AS2	0.654347	0.443511	0.96541	0.0325682
AP001793.1	0.153542	0.0315708	0.74674	0.0202419
LRRC8C-DT	0.43804	0.212835	0.901536	0.0249982
DHDDS-AS1	0.130732	0.026071	0.655553	0.0133876
AL390728.4	0.798964	0.645617	0.988735	0.0390027
RNF139-AS1	0.299263	0.130057	0.688606	0.0045478
AL139287.1	0.669136	0.496539	0.901728	0.00830125
MALINC1	0.243173	0.0944131	0.626321	0.00339761
AC010542.5	0.509946	0.331746	0.783866	0.00213989
AC009061.2	0.412913	0.201362	0.846721	0.0157756
AF129075.3	0.657985	0.436997	0.990724	0.0450066
AC018809.1	0.573148	0.338392	0.970765	0.0384219
AC132192.2	0.536564	0.314206	0.91628	0.0225964
AC010883.1	0.521737	0.29561	0.920839	0.0248016
LINC00894	0.255763	0.0798209	0.819518	0.0217346
POC1B-AS1	0.112025	0.0195328	0.642493	0.0140338
AL513320.1	0.588771	0.373036	0.929272	0.022906
BET1-AS1	0.493589	0.265315	0.918268	0.0258027
AC006160.1	0.178516	0.0531804	0.599242	0.0052908
PPP3CB-AS1	0.161884	0.051193	0.511915	0.00193586
RAD51-AS1	0.701199	0.51314	0.958178	0.0258719
AL024498.1	0.119151	0.0322071	0.440799	0.00143633
AC016727.1	0.407358	0.195758	0.84768	0.0163082
LINC00342	0.697344	0.492622	0.987143	0.0420585
Z83843.1	0.60129	0.384922	0.939281	0.0254032
AC083799.1	0.610627	0.449813	0.828932	0.00156134
AC093726.2	0.58658	0.379364	0.90698	0.0164375
AC022558.3	0.286895	0.0908429	0.906053	0.033328
NCK1-DT	0.136566	0.0370125	0.50389	0.00279967
AL132780.1	0.215604	0.0722614	0.643289	0.00594242
AL139099.2	0.298879	0.100046	0.892873	0.0305495
AC097448.1	0.64296	0.462954	0.892957	0.00840001
EIF2AK3-DT	0.448481	0.237699	0.846177	0.0133007
AC069224.1	0.38809	0.172156	0.874867	0.022471
AC093752.1	0.533642	0.30931	0.920671	0.0240083
AC084018.1	0.739311	0.557103	0.981111	0.036434
AL590101.1	0.189015	0.0500357	0.714022	0.0140223
U91328.3	0.366587	0.134935	0.995933	0.0490732
LINC-PINT	0.438715	0.218437	0.881127	0.0205773
AP4B1-AS1	0.103658	0.0187701	0.572455	0.00932883
AL354696.2	0.0899299	0.0182268	0.44371	0.00309874
WAC-AS1	0.642724	0.450113	0.917758	0.0150087
AC005052.2	0.264383	0.0835922	0.836181	0.0235434
AC120053.1	0.691376	0.527123	0.906811	0.00765807
OTUD6B-AS1	0.595175	0.395138	0.896481	0.013034
AL513327.1	0.458657	0.241627	0.870627	0.0171425
AC092953.2	0.454986	0.246291	0.840516	0.0119105
AC009120.2	0.585878	0.365034	0.940332	0.026772
LINC00653	0.609434	0.389583	0.953351	0.0300661
AL355488.1	0.692829	0.500833	0.958427	0.0266625
AC245060.6	0.286662	0.0911953	0.901089	0.0325005
AC093157.1	0.393827	0.17974	0.862909	0.0198917
HSD11B1-AS1	0.381308	0.185157	0.785259	0.00890094
AC073641.1	0.303519	0.099903	0.922133	0.0354707
AP002907.1	0.320922	0.114649	0.898318	0.0304531
AC091185.1	0.532975	0.290039	0.979394	0.0426588
MIRLET7A1HG	0.471749	0.257515	0.864209	0.0149963
AC090589.3	0.554197	0.333201	0.921768	0.0229792
AC092301.1	0.300984	0.0944101	0.959549	0.0423801
RTCA-AS1	0.193271	0.0483303	0.77288	0.0201107
AC010245.2	0.450182	0.245401	0.825849	0.00993615
AC007066.2	0.499222	0.257406	0.968209	0.039825
CCDC18-AS1	0.579243	0.40299	0.832584	0.00318026
MED8-AS1	0.518625	0.286216	0.939752	0.0303992
AC116407.2	0.512512	0.315468	0.832632	0.00693911
AC009120.3	0.523961	0.306455	0.895841	0.0181812
AC004908.2	0.60818	0.380471	0.972171	0.0377188
AC010999.1	0.368564	0.136636	0.994168	0.0486649
AL021368.2	0.252952	0.0734837	0.870736	0.0292997
MRPS9-AS1	0.203375	0.0421938	0.980276	0.0471679
AC027514.2	0.204592	0.0436683	0.958539	0.0440406
AC087071.2	0.401458	0.164734	0.978357	0.0446318
AC137932.3	0.190782	0.0482724	0.754012	0.0181452
AC009090.6	0.247311	0.0950027	0.643799	0.00420851
AC022210.1	0.269715	0.108085	0.673045	0.00497568
FAM13A-AS1	0.204432	0.0472325	0.884822	0.0336987
AC090198.1	0.464018	0.241066	0.893169	0.0215555
AC005261.1	0.663868	0.470381	0.936943	0.0197807
PAXBP1-AS1	0.250377	0.068313	0.917667	0.0366523
PAXIP1-AS2	0.527597	0.318377	0.874305	0.0130942
AF129075.1	0.286388	0.113857	0.720362	0.00788592
AC023494.1	0.408203	0.211027	0.789612	0.00777539
AC024060.2	0.70529	0.533262	0.932814	0.0143849
AC010969.2	0.579913	0.351731	0.956124	0.0326925
MATN1-AS1	0.246836	0.105334	0.578427	0.00128226
AC007566.1	0.358623	0.147622	0.871219	0.0235508
AC012291.3	0.141448	0.024098	0.830252	0.0303128
C8orf44	0.557094	0.354106	0.876442	0.011393
AC104596.1	0.40584	0.167506	0.983284	0.0457926
DLEU2	0.248867	0.0884645	0.700111	0.00840041
AL136531.1	0.572411	0.362023	0.905065	0.0170009
AC010976.1	0.137228	0.0261418	0.720359	0.0188906
MAP3K2-DT	0.506236	0.277943	0.922041	0.0260624
AL355075.2	0.558555	0.319626	0.97609	0.0408612
AL159169.2	0.448796	0.235571	0.85502	0.0148407
AC007881.4	0.367547	0.176843	0.763901	0.00732976
SEMA3F-AS1	0.277584	0.0954367	0.807372	0.0186345
LINC00539	0.292175	0.113022	0.755303	0.0111141
AC007878.1	0.215683	0.0554559	0.838851	0.0268606

## Sheet: Table S5
Table S8: GO and KEGG enrichment analyses of the DEGs between the two subgroups.
GO													KEGG
ONTOLOGY	ID	Description	GeneRatio	BgRatio	pvalue	p.adjust	qvalue	geneID	Count				ID	Description	GeneRatio	BgRatio	pvalue	p.adjust	qvalue	geneID	Count
BP	GO:0006958	complement activation, classical pathway	70/582	141/18862	7.2434e-68	2.71265e-64	2.34152e-64	IGKV1D-12/IGKV1D-33/IGHV1-45/IGKV2-29/IGKV2D-30/IGHV3-13/IGKV5-2/IGHV3-72/IGKV2D-28/IGKV1D-39/IGKV1-39/IGKV3D-11/IGLL5/IGLC6/IGKV2-28/IGLV7-43/IGLV3-21/IGHV2-70/IGHV4-61/C7/IGHV2-70D/IGKV1-17/IGHV5-10-1/IGKV1-12/IGHV4-28/IGHV6-1/IGLV2-8/IGHV3-74/IGLC7/IGHV3-20/IGLV2-11/IGHD/CR2/IGHV4-34/IGHV3-66/IGKV2-30/IGHV3-53/IGHV3-7/TRBC1/IGHV1-3/IGHV3-11/IGHV2-5/IGLV2-23/IGHV3-73/CLU/IGHV2-26/IGLV3-19/IGHV3…	70				hsa04060	Cytokine-cytokine receptor interaction	37/241	295/8149	3.98101e-14	8.05064e-12	7.00636e-12	IL1B/CCR2/CD70/LIF/IL34/CCL13/TNFRSF9/IL15RA/IL21R/FASLG/IFNG/CXCR6/IL2RA/XCL2/IL33/CCR5/TNFRSF17/EBI3/TNFSF13B/CSF2RB/TNFRSF13C/IL10RA/CCL8/CXCL11/IL7R/TNFSF10/IL2RB/CCL4/CD27/CCR7/CXCR4/LTB/CXCL10/CXCL13/CXCL9/CCL19/CCL21	37
BP	GO:0002455	humoral immune response mediated by circulating immunoglobulin	72/582	156/18862	7.49174e-67	1.40283e-63	1.2109e-63	IGKV1D-12/IGKV1D-33/IGHV1-45/IGKV2-29/IGKV2D-30/IGHV3-13/IGKV5-2/IGHV3-72/IGKV2D-28/IGKV1D-39/IGKV1-39/IGKV3D-11/IGLL5/IGLC6/IGKV2-28/IGLV7-43/IGLV3-21/IGHV2-70/IGHV4-61/C7/IGHV2-70D/FCER2/IGKV1-17/IGHV5-10-1/IGKV1-12/PTPRC/IGHV4-28/IGHV6-1/IGLV2-8/IGHV3-74/IGLC7/IGHV3-20/IGLV2-11/IGHD/CR2/IGHV4-34/IGHV3-66/IGKV2-30/IGHV3-53/IGHV3-7/TRBC1/IGHV1-3/IGHV3-11/IGHV2-5/IGLV2-23/IGHV3-73/CLU/IGHV2-26/IG…	72				hsa05340	Primary immunodeficiency	15/241	38/8149	6.33909e-14	8.05064e-12	7.00636e-12	ICOS/CIITA/CD8B/ZAP70/BTK/JAK3/TNFRSF13C/IL7R/CD19/LCK/PTPRC/CD8A/CD3E/CD3D/CD79A	15
BP	GO:0019724	B cell mediated immunity	81/582	226/18862	1.8665e-64	2.33001e-61	2.01123e-61	IGKV1D-12/IGKV1D-33/IGHV1-45/IGKV2-29/IGKV2D-30/IGHV3-13/IGKV5-2/IGHV3-72/IGKV2D-28/TBX21/CD70/IGKV1D-39/IGKV1-39/CD28/TLR8/IGKV3D-11/SLA2/IGLL5/IGLC6/IGKV2-28/BTK/INPP5D/IGLV7-43/IGLV3-21/IGHV2-70/IGHV4-61/C7/IGHV2-70D/CD19/FCER2/IGKV1-17/CD27/IGHV5-10-1/IGKV1-12/PTPRC/IGHV4-28/IGHV6-1/IGLV2-8/IGHV3-74/IGLC7/IGHV3-20/IGLV2-11/IGHD/CR2/IGHV4-34/IGHV3-66/IGKV2-30/IGHV3-53/IGHV3-7/TRBC1/IGHV1-3/IGH…	81				hsa04640	Hematopoietic cell lineage	21/241	99/8149	6.75474e-13	5.71901e-11	4.97717e-11	IL1B/CD8B/IL2RA/CD38/GP1BA/CD3G/HLA-DOB/CD5/IL7R/CD19/FCER2/CD22/CD8A/MS4A1/HLA-DOA/CD37/CD2/CD3E/CR2/HLA-DQA2/CD3D	21
BP	GO:0002460	adaptive immune response based on somatic recombination of immune receptors built from immunoglobulin superfamily domains	97/582	367/18862	3.55087e-63	3.32451e-60	2.86967e-60	IGKV1D-12/IGKV1D-33/IGHV1-45/IGKV2-29/IGKV2D-30/IL1B/CCR2/IGHV3-13/IGKV5-2/IGHV3-72/IGKV2D-28/TBX21/RSAD2/CD70/PRKCQ/CD274/IGKV1D-39/IGKV1-39/CD28/TLR8/IGKV3D-11/SLA2/LILRB1/IGLL5/IGLC6/IL33/IGKV2-28/BTK/EBI3/JAK3/INPP5D/TNFSF13B/IGLV7-43/IGLV3-21/IGHV2-70/IL7R/SLAMF6/IGHV4-61/C7/IGHV2-70D/CD19/FCER2/IGKV1-17/CD27/IGHV5-10-1/IGKV1-12/PTPRC/IGHV4-28/IGHV6-1/SASH3/IGLV2-8/CD8A/IGHV3-74/IGLC7/IGHV3-…	97				hsa04061	Viral protein interaction with cytokine and cytokine receptor	19/241	100/8149	6.8472e-11	4.34797e-09	3.78398e-09	CCR2/IL34/CCL13/IL2RA/XCL2/CCR5/IL10RA/CCL8/CXCL11/TNFSF10/IL2RB/CCL4/CCR7/CXCR4/CXCL10/CXCL13/CXCL9/CCL19/CCL21	19
BP	GO:0002449	lymphocyte mediated immunity	96/582	360/18862	6.64941e-63	4.98041e-60	4.29902e-60	SERPINB4/IGKV1D-12/IGKV1D-33/IGHV1-45/IGKV2-29/IGKV2D-30/IL1B/CCR2/IGHV3-13/IGKV5-2/IGHV3-72/IGKV2D-28/TBX21/RSAD2/CD70/RASGRP1/IGKV1D-39/IGKV1-39/CD28/CRTAM/TLR8/IGKV3D-11/SLA2/CD96/LILRB1/IGLL5/IGLC6/IGKV2-28/VAV1/SH2D1A/BTK/INPP5D/IGLV7-43/IGLV3-21/IGHV2-70/IL7R/SLAMF6/IGHV4-61/C7/IGHV2-70D/CD19/FCER2/IGKV1-17/CD27/IGHV5-10-1/IGKV1-12/PTPRC/IGHV4-28/IGHV6-1/SASH3/IGLV2-8/CD8A/IGHV3-74/IGLC7/IG…	96				hsa04659	Th17 cell differentiation	19/241	108/8149	2.76363e-10	1.40392e-08	1.22181e-08	IL1B/TBX21/PRKCQ/IL21R/JAK2/IFNG/IL2RA/CD3G/ZAP70/CD247/EBI3/JAK3/HLA-DOB/IL2RB/LCK/HLA-DOA/CD3E/HLA-DQA2/CD3D	19
BP	GO:0016064	immunoglobulin mediated immune response	79/582	223/18862	2.17924e-62	1.36021e-59	1.17411e-59	IGKV1D-12/IGKV1D-33/IGHV1-45/IGKV2-29/IGKV2D-30/IGHV3-13/IGKV5-2/IGHV3-72/IGKV2D-28/TBX21/IGKV1D-39/IGKV1-39/CD28/TLR8/IGKV3D-11/IGLL5/IGLC6/IGKV2-28/BTK/INPP5D/IGLV7-43/IGLV3-21/IGHV2-70/IGHV4-61/C7/IGHV2-70D/CD19/FCER2/IGKV1-17/CD27/IGHV5-10-1/IGKV1-12/PTPRC/IGHV4-28/IGHV6-1/IGLV2-8/IGHV3-74/IGLC7/IGHV3-20/IGLV2-11/IGHD/CR2/IGHV4-34/IGHV3-66/IGKV2-30/IGHV3-53/IGHV3-7/TRBC1/IGHV1-3/IGHV3-11/IGHV…	79				hsa04514	Cell adhesion molecules	22/241	149/8149	3.53339e-10	1.4958e-08	1.30178e-08	ITGB8/CLDN11/CD274/ICOS/PDCD1LG2/CD28/CDH3/CD8B/CD6/SDC1/TIGIT/PDCD1/HLA-DOB/ITGAL/VCAM1/CD22/PTPRC/CD8A/HLA-DOA/CD2/SELL/HLA-DQA2	22
BP	GO:0006956	complement activation	72/582	178/18862	9.92435e-62	5.30953e-59	4.58311e-59	IGKV1D-12/IGKV1D-33/IGHV1-45/IGKV2-29/IGKV2D-30/IL1B/IGHV3-13/IGKV5-2/IGHV3-72/IGKV2D-28/IGKV1D-39/IGKV1-39/IGKV3D-11/IGLL5/IGLC6/IGKV2-28/IGLV7-43/IGLV3-21/IGHV2-70/IGHV4-61/C7/IGHV2-70D/CD19/IGKV1-17/IGHV5-10-1/IGKV1-12/IGHV4-28/IGHV6-1/IGLV2-8/IGHV3-74/IGLC7/IGHV3-20/IGLV2-11/IGHD/CR2/IGHV4-34/IGHV3-66/IGKV2-30/IGHV3-53/IGHV3-7/TRBC1/IGHV1-3/IGHV3-11/IGHV2-5/IGLV2-23/IGHV3-73/CLU/IGHV2-26/IGLV…	72				hsa04660	T cell receptor signaling pathway	18/241	104/8149	1.09472e-09	3.97226e-08	3.457e-08	RASGRP1/PRKCQ/ITK/ICOS/CD28/IFNG/CD8B/CARD11/CD3G/ZAP70/PDCD1/CD247/VAV1/LCK/PTPRC/CD8A/CD3E/CD3D	18
BP	GO:0006959	humoral immune response	97/582	380/18862	1.25108e-61	5.85662e-59	5.05535e-59	KLK7/KLK5/KRT6A/S100A7/PI3/SLPI/IGKV1D-12/IGKV1D-33/IGHV1-45/IGKV2-29/IGKV2D-30/IL1B/IGHV3-13/IGKV5-2/IGHV3-72/IGKV2D-28/CCL13/POU2F2/IGKV1D-39/IGKV1-39/CD28/IFNG/IGKV3D-11/PAX5/IGLL5/IGLC6/IGKV2-28/PDCD1/SH2D1A/EBI3/IGLV7-43/IGLV3-21/IGHV2-70/POU2AF1/GPR183/CXCL11/IGHV4-61/C7/IGHV2-70D/CD19/FCER2/IGKV1-17/CCR7/IGHV5-10-1/IGKV1-12/PTPRC/IGHV4-28/IGHV6-1/IGLV2-8/IGHV3-74/MS4A1/IGLC7/IGHV3-20/IGLV2…	97				hsa04658	Th1 and Th2 cell differentiation	16/241	92/8149	8.85872e-09	2.56609e-07	2.23323e-07	TBX21/PRKCQ/JAK2/IFNG/IL2RA/CD3G/ZAP70/CD247/JAK3/HLA-DOB/IL2RB/LCK/HLA-DOA/CD3E/HLA-DQA2/CD3D	16
BP	GO:0002429	immune response-activating cell surface receptor signaling pathway	106/582	481/18862	1.55378e-60	5.81892e-58	5.02281e-58	IGKV1D-12/IGKV1D-33/IGHV1-45/IGKV2-29/IGKV2D-30/IGHV3-13/IGKV5-2/IGHV3-72/IGKV2D-28/LAX1/PRKCQ/ITK/PTPN22/IGKV1D-39/IGKV1-39/CD28/TRAV19/IGKV3D-11/SLA2/FCRL3/PAX5/CD38/IGLL5/IGLC6/CARD11/CD3G/ZAP70/IGKV2-28/CD247/VAV1/CLEC10A/STAP1/SH2D1A/BTK/FYB1/MNDA/INPP5D/IGLV7-43/IGLV3-21/NCKAP1L/IGHV2-70/IGHV4-61/BTN3A1/IGHV2-70D/CD19/IGKV1-17/TRBV7-9/CD22/LCK/CCR7/IGHV5-10-1/IGKV1-12/CD79B/PTPRC/IGHV4-28/I…	106				hsa04062	Chemokine signaling pathway	23/241	192/8149	9.09244e-09	2.56609e-07	2.23323e-07	ADCY2/CCR2/PIK3CG/ITK/CCL13/JAK2/CXCR6/XCL2/DOCK2/RASGRP2/CCR5/VAV1/JAK3/CCL8/CXCL11/CCL4/CCR7/CXCR4/CXCL10/CXCL13/CXCL9/CCL19/CCL21	23
BP	GO:0002757	immune response-activating signal transduction	106/582	481/18862	1.55378e-60	5.81892e-58	5.02281e-58	IGKV1D-12/IGKV1D-33/IGHV1-45/IGKV2-29/IGKV2D-30/IGHV3-13/IGKV5-2/IGHV3-72/IGKV2D-28/LAX1/PRKCQ/ITK/PTPN22/IGKV1D-39/IGKV1-39/CD28/TRAV19/IGKV3D-11/SLA2/FCRL3/PAX5/CD38/IGLL5/IGLC6/CARD11/CD3G/ZAP70/IGKV2-28/CD247/VAV1/CLEC10A/STAP1/SH2D1A/BTK/FYB1/MNDA/INPP5D/IGLV7-43/IGLV3-21/NCKAP1L/IGHV2-70/IGHV4-61/BTN3A1/IGHV2-70D/CD19/IGKV1-17/TRBV7-9/CD22/LCK/CCR7/IGHV5-10-1/IGKV1-12/CD79B/PTPRC/IGHV4-28/I…	106				hsa05235	PD-L1 expression and PD-1 checkpoint pathway in cancer	15/241	89/8149	4.0693e-08	1.0336e-06	8.99529e-07	ALK/RASGRP1/TLR2/PRKCQ/CD274/CD28/JAK2/IFNG/CD3G/ZAP70/PDCD1/CD247/LCK/CD3E/CD3D	15
BP	GO:0051251	positive regulation of lymphocyte activation	90/582	356/18862	1.06182e-56	3.61502e-54	3.12043e-54	IGHV1-45/IL1B/CCR2/IGHV3-13/IGHV3-72/TBX21/CD70/PRKCQ/CD274/PTPN22/ICOS/PDCD1LG2/CD28/IFNG/CCDC88B/TOX/FCRL3/CLEC7A/IL2RA/LILRB1/AXL/CD38/IGLL5/DOCK8/RHOH/IGLC6/CARD11/CD6/ZAP70/PDCD1/VAV1/RASAL3/BTK/EBI3/JAK3/INPP5D/TNFSF13B/NCKAP1L/IGHV2-70/TNFRSF13C/GPR183/SIRPG/CD5/IL7R/VCAM1/IGHV4-61/IGHV2-70D/CD27/LCK/ITPKB/CCR7/IGHV5-10-1/PTPRC/IGHV4-28/IGHV6-1/SASH3/IGHV3-74/IGLC7/IGHV3-20/CD3E/IGHD/IGHV4…	90				hsa04064	NF-kappa B signaling pathway	15/241	104/8149	3.42456e-07	7.90762e-06	6.88189e-06	IL1B/PRKCQ/CCL13/CARD11/ZAP70/BTK/TNFSF13B/TNFRSF13C/VCAM1/BIRC3/CCL4/LCK/LTB/CCL19/CCL21	15
BP	GO:0050867	positive regulation of cell activation	95/582	412/18862	5.46792e-56	1.70645e-53	1.47298e-53	IGHV1-45/IL1B/CCR2/IGHV3-13/IGHV3-72/TBX21/CD70/PRKCQ/CD274/PTPN22/ICOS/PDCD1LG2/CD28/JAK2/IFNG/CCDC88B/TOX/FCRL3/CLEC7A/IL2RA/LILRB1/AXL/CD38/IGLL5/DOCK8/RHOH/IGLC6/IL33/CARD11/CD6/ZAP70/PDCD1/VAV1/STAP1/RASAL3/BTK/EBI3/JAK3/INPP5D/TNFSF13B/NCKAP1L/IGHV2-70/TNFRSF13C/GPR183/SIRPG/CD5/IL7R/VCAM1/IGHV4-61/IGHV2-70D/CD27/LCK/ITPKB/CCR7/IGHV5-10-1/PTPRC/IGHV4-28/IGHV6-1/SASH3/IGHV3-74/PLEK/IGLC7/IGH…	95				hsa04662	B cell receptor signaling pathway	13/241	82/8149	6.97002e-07	1.47532e-05	1.28395e-05	DAPP1/LILRB1/CARD11/VAV1/BTK/INPP5D/PIK3AP1/CD72/CD19/CD22/CD79B/CR2/CD79A	13
BP	GO:0002696	positive regulation of leukocyte activation	93/582	401/18862	5.0368e-55	1.45099e-52	1.25247e-52	IGHV1-45/IL1B/CCR2/IGHV3-13/IGHV3-72/TBX21/CD70/PRKCQ/CD274/PTPN22/ICOS/PDCD1LG2/CD28/IFNG/CCDC88B/TOX/FCRL3/CLEC7A/IL2RA/LILRB1/AXL/CD38/IGLL5/DOCK8/RHOH/IGLC6/IL33/CARD11/CD6/ZAP70/PDCD1/VAV1/STAP1/RASAL3/BTK/EBI3/JAK3/INPP5D/TNFSF13B/NCKAP1L/IGHV2-70/TNFRSF13C/GPR183/SIRPG/CD5/IL7R/VCAM1/IGHV4-61/IGHV2-70D/CD27/LCK/ITPKB/CCR7/IGHV5-10-1/PTPRC/IGHV4-28/IGHV6-1/SASH3/IGHV3-74/IGLC7/IGHV3-20/CD2/…	93				hsa04672	Intestinal immune network for IgA production	10/241	49/8149	1.26583e-06	2.47324e-05	2.15243e-05	ICOS/CD28/IL15RA/TNFRSF17/HLA-DOB/TNFSF13B/TNFRSF13C/HLA-DOA/CXCR4/HLA-DQA2	10
BP	GO:0006909	phagocytosis	90/582	381/18862	5.94306e-54	1.58977e-51	1.37227e-51	IGKV1D-12/IGKV1D-33/IGHV1-45/IGKV2-29/IGKV2D-30/PLA2G5/IL1B/IGHV3-13/IGKV5-2/IGHV3-72/IGKV2D-28/TLR2/IGKV1D-39/IGKV1-39/IL15RA/IFNG/IGKV3D-11/CLEC7A/AXL/IGLL5/RHOH/IGLC6/DOCK2/CD3G/IGKV2-28/CD247/VAV1/STAP1/BIN2/SLAMF1/ARHGAP25/IGLV7-43/IGLV3-21/NCKAP1L/IGHV2-70/SIRPG/ITGAL/IGHV4-61/IL2RB/IGHV2-70D/IGKV1-17/IRF8/IGHV5-10-1/IGKV1-12/PTPRC/IGHV4-28/IGHV6-1/IGLV2-8/IGHV3-74/IGLC7/IGHV3-20/IGLV2-11/I…	90				hsa05323	Rheumatoid arthritis	12/241	93/8149	1.69702e-05	0.000307888	0.000267951	ATP6V0D2/MMP1/IL1B/TLR2/CD28/IFNG/HLA-DOB/TNFSF13B/ITGAL/HLA-DOA/HLA-DQA2/LTB	12
BP	GO:0050853	B cell receptor signaling pathway	57/582	134/18862	1.97405e-50	4.92854e-48	4.25424e-48	IGHV1-45/IGHV3-13/IGHV3-72/ITK/PTPN22/FCRL3/PAX5/CD38/IGLL5/IGLC6/STAP1/BTK/MNDA/NCKAP1L/IGHV2-70/IGHV4-61/IGHV2-70D/CD19/CD22/LCK/IGHV5-10-1/CD79B/PTPRC/IGHV4-28/IGHV6-1/IGHV3-74/MS4A1/IGLC7/IGHV3-20/IGHD/IGHV4-34/IGHV3-66/IGHV3-53/IGHV3-7/TRBC1/IGHV1-3/IGHV3-11/CD79A/IGHV2-5/IGHV3-73/IGHV2-26/IGHV3-23/IGHV1-24/IGHV4-59/TRBC2/IGHV4-31/IGHV3-21/IGHV1-69D/IGHV3-30/IGHV4-39/IGHV1-18/IGHV3-48/IGHM/I…	57				hsa05150	Staphylococcus aureus infection	11/241	96/8149	0.000115546	0.00195658	0.00170279	DSG1/KRT15/KRT16/KRT17/KRT14/KRT27/FCGR2C/HLA-DOB/ITGAL/HLA-DOA/HLA-DQA2	11
BP	GO:0050864	regulation of B cell activation	64/582	193/18862	1.95727e-48	4.58124e-46	3.95446e-46	IGHV1-45/IGHV3-13/IGHV3-72/TBX21/CD28/FCRL3/CD38/IGLL5/IGLC6/SAMSN1/CARD11/BANK1/IKZF3/BTK/MNDA/INPP5D/TNFSF13B/NCKAP1L/IGHV2-70/TNFRSF13C/GPR183/TBC1D10C/IGHV4-61/IGHV2-70D/CD19/CD27/CD22/IGHV5-10-1/PTPRC/IGHV4-28/MZB1/IGHV6-1/SASH3/IGHV3-74/IGLC7/IGHV3-20/SFRP1/IGHD/IGHV4-34/IGHV3-66/IGHV3-53/IGHV3-7/TRBC1/IGHV1-3/IGHV3-11/IGHV2-5/IGHV3-73/IGHV2-26/IGHV3-23/IGHV1-24/IGHV4-59/TRBC2/IGHV4-31/IGHV…	64				hsa05332	Graft-versus-host disease	7/241	42/8149	0.000202003	0.0032068	0.00279083	IL1B/CD28/FASLG/IFNG/HLA-DOB/HLA-DOA/HLA-DQA2	7
BP	GO:0042113	B cell activation	78/582	326/18862	3.94363e-47	8.68758e-45	7.49899e-45	IGHV1-45/IGHV3-13/IGHV3-72/LAX1/TBX21/CD70/RASGRP1/CD28/FCRL3/CD180/CD38/IGLL5/IGLC6/SAMSN1/CARD11/ZAP70/BANK1/IKZF3/BTK/MNDA/JAK3/INPP5D/TNFSF13B/NCKAP1L/IGHV2-70/TNFRSF13C/POU2AF1/GPR183/TBC1D10C/IL7R/VCAM1/IGHV4-61/IGHV2-70D/CD19/CD27/CD22/IGHV5-10-1/CD79B/PTPRC/IGHV4-28/MZB1/ITM2A/IGHV6-1/SASH3/IGHV3-74/MS4A1/IGLC7/IGHV3-20/SFRP1/IGHD/CR2/IGHV4-34/IGHV3-66/IGHV3-53/IGHV3-7/TRBC1/IGHV1-3/IGHV3…	78				hsa05162	Measles	13/241	139/8149	0.000227982	0.00332014	0.00288947	IL1B/TLR2/CD28/FASLG/IL2RA/CCND2/CD3G/IFIH1/JAK3/SLAMF1/IL2RB/CD3E/CD3D	13
BP	GO:0050851	antigen receptor-mediated signaling pathway	77/582	323/18862	2.1306e-46	4.43283e-44	3.82635e-44	IGHV1-45/IGHV3-13/IGHV3-72/LAX1/PRKCQ/ITK/PTPN22/CD28/TRAV19/SLA2/FCRL3/PAX5/CD38/IGLL5/IGLC6/CARD11/CD3G/ZAP70/CD247/STAP1/SH2D1A/BTK/FYB1/MNDA/INPP5D/NCKAP1L/IGHV2-70/IGHV4-61/BTN3A1/IGHV2-70D/CD19/TRBV7-9/CD22/LCK/CCR7/IGHV5-10-1/CD79B/PTPRC/IGHV4-28/IGHV6-1/IGHV3-74/MS4A1/IGLC7/IGHV3-20/GBP1/CD3E/IGHD/IGHV4-34/IGHV3-66/HLA-DQA2/CD3D/IGHV3-53/IGHV3-7/TRBC1/IGHV1-3/IGHV3-11/CD79A/IGHV2-5/IGHV3-…	77				hsa04940	Type I diabetes mellitus	7/241	43/8149	0.000235285	0.00332014	0.00288947	IL1B/CD28/FASLG/IFNG/HLA-DOB/HLA-DOA/HLA-DQA2	7
BP	GO:0002920	regulation of humoral immune response	54/582	138/18862	1.94874e-45	3.84106e-43	3.31555e-43	KLK7/KLK5/IGKV1D-12/IGKV1D-33/IGKV2-29/IGKV2D-30/IL1B/IGHV3-13/IGKV5-2/IGKV2D-28/IGKV1D-39/IGKV1-39/IGKV3D-11/IGLC6/IGKV2-28/IGLV7-43/IGLV3-21/IGHV2-70/C7/CD19/FCER2/IGKV1-17/CCR7/IGKV1-12/PTPRC/IGLV2-8/IGLC7/IGLV2-11/CR2/IGHV4-34/IGKV2-30/IGHV3-53/IGHV3-7/CXCL13/IGHV3-11/IGHV2-5/IGLV2-23/CLU/IGLV3-19/IGHV3-23/IGKV3-15/IGHV4-59/IGHV3-30/IGHV4-39/IGKV1-5/IGHV3-48/IGLV2-14/IGKV4-1/IGLC2/IGLV6-57/IG…	54				hsa05169	Epstein-Barr virus infection	16/241	202/8149	0.000307999	0.00411745	0.00358336	TLR2/CCND2/CD3G/CD247/BTK/JAK3/HLA-DOB/ITGAL/CD19/FCER2/HLA-DOA/CD3E/CR2/HLA-DQA2/CD3D/CXCL10	16
BP	GO:0050871	positive regulation of B cell activation	55/582	150/18862	1.9436e-44	3.63939e-42	3.14147e-42	IGHV1-45/IGHV3-13/IGHV3-72/TBX21/CD28/FCRL3/CD38/IGLL5/IGLC6/CARD11/BTK/INPP5D/TNFSF13B/NCKAP1L/IGHV2-70/TNFRSF13C/GPR183/IGHV4-61/IGHV2-70D/CD27/IGHV5-10-1/PTPRC/IGHV4-28/IGHV6-1/SASH3/IGHV3-74/IGLC7/IGHV3-20/IGHD/IGHV4-34/IGHV3-66/IGHV3-53/IGHV3-7/TRBC1/IGHV1-3/IGHV3-11/IGHV2-5/IGHV3-73/IGHV2-26/IGHV3-23/IGHV1-24/IGHV4-59/TRBC2/IGHV4-31/IGHV3-21/IGHV1-69D/IGHV3-30/IGHV4-39/IGHV1-18/IGHV3-48/IGH…	55				hsa05140	Leishmaniasis	9/241	77/8149	0.00041641	0.0052884	0.00460242	IL1B/FCGR2C/TLR2/JAK2/IFNG/HLA-DOB/CYBB/HLA-DOA/HLA-DQA2	9
BP	GO:0030449	regulation of complement activation	48/582	115/18862	4.33686e-42	7.73407e-40	6.67594e-40	IGKV1D-12/IGKV1D-33/IGKV2-29/IGKV2D-30/IL1B/IGHV3-13/IGKV5-2/IGKV2D-28/IGKV1D-39/IGKV1-39/IGKV3D-11/IGLC6/IGKV2-28/IGLV7-43/IGLV3-21/IGHV2-70/C7/CD19/IGKV1-17/IGKV1-12/IGLV2-8/IGLC7/IGLV2-11/CR2/IGHV4-34/IGKV2-30/IGHV3-53/IGHV3-7/IGHV3-11/IGHV2-5/IGLV2-23/CLU/IGLV3-19/IGHV3-23/IGKV3-15/IGHV4-59/IGHV3-30/IGHV4-39/IGKV1-5/IGHV3-48/IGLV2-14/IGKV4-1/IGLC2/IGLV6-57/IGLV1-40/IGKV3-20/IGHG1/IGKC	48				hsa05145	Toxoplasmosis	11/241	112/8149	0.000453775	0.00548852	0.00477658	PIK3CG/TLR2/JAK2/CIITA/IFNG/CCR5/HLA-DOB/IL10RA/BIRC3/HLA-DOA/HLA-DQA2	11
BP	GO:0002697	regulation of immune effector process	84/582	465/18862	1.22575e-40	2.08656e-38	1.80109e-38	KLK7/KLK5/SERPINB4/IGKV1D-12/IGKV1D-33/IGKV2-29/IGKV2D-30/PLA2G5/IL1B/CCR2/IGHV3-13/IGKV5-2/IGKV2D-28/TBX21/RSAD2/RASGRP1/PTPN22/MMP12/IGKV1D-39/IGKV1-39/CD28/CRTAM/IFNG/IGKV3D-11/CD84/FCRL3/CLEC7A/SCIMP/IL2RA/CD96/LILRB1/IGLC6/IL33/IGKV2-28/VAV1/STAP1/AIM2/DNASE1L3/SH2D1A/BTK/JAK3/IGLV7-43/IGLV3-21/IGHV2-70/IL7R/SLAMF6/C7/CD19/FCER2/IGKV1-17/CD22/IGKV1-12/PTPRC/MZB1/SASH3/IGLV2-8/IGLC7/IGLV2-11/…	84				hsa05144	Malaria	7/241	50/8149	0.000611687	0.00676871	0.00589072	IL1B/TLR2/IFNG/KLRB1/SDC1/ITGAL/VCAM1	7
BP	GO:0002440	production of molecular mediator of immune response	67/582	286/18862	7.33031e-40	1.19357e-37	1.03027e-37	KLK7/KLK5/IGKV1D-17/IGKV1D-12/IGKV1D-33/IGKV2-29/IGLV5-37/IGKV2D-30/IL1B/IGKV1-13/IGLV3-16/CCR2/IGKV5-2/IGKV1D-8/IGKV2D-28/TBX21/RSAD2/IGLV9-49/PTPN22/IGLV5-45/IGKV1D-39/IGKV1-39/CD28/TRAV19/IGKV3D-11/FCRL3/CLEC7A/SCIMP/CD96/LILRB1/IL33/IGKV2D-24/IGKV2-28/BTK/JAK3/IGLV7-43/IGLV3-21/IGKV3-7/IGKV1-8/IGKV1-17/IGKV6D-21/CD22/IGKV2D-29/IGKV1-12/IGKV6-21/PTPRC/MZB1/SASH3/IGLV2-8/IGLV2-11/VPREB3/IGKV1-2…	67				hsa05321	Inflammatory bowel disease	8/241	65/8149	0.000612915	0.00676871	0.00589072	IL1B/TBX21/TLR2/IL21R/IFNG/HLA-DOB/HLA-DOA/HLA-DQA2	8
BP	GO:0006910	phagocytosis, recognition	43/582	98/18862	6.05491e-39	9.44818e-37	8.15554e-37	IGHV1-45/PLA2G5/IGHV3-13/IGHV3-72/CLEC7A/IGLL5/IGLC6/IGHV2-70/IGHV4-61/IGHV2-70D/IGHV5-10-1/IGHV4-28/IGHV6-1/IGHV3-74/IGLC7/IGHV3-20/IGHD/IGHV4-34/IGHV3-66/IGHV3-53/IGHV3-7/TRBC1/IGHV1-3/IGHV3-11/IGHV2-5/IGHV3-73/IGHV2-26/IGHV3-23/IGHV1-24/IGHV4-59/TRBC2/IGHV4-31/IGHV3-21/IGHV1-69D/IGHV3-30/IGHV4-39/IGHV1-18/IGHV3-48/IGHM/IGLC2/IGHA1/IGHG1/IGKC	43				hsa05330	Allograft rejection	6/241	38/8149	0.00078418	0.00829924	0.00722271	CD28/FASLG/IFNG/HLA-DOB/HLA-DOA/HLA-DQA2	6
BP	GO:0002377	immunoglobulin production	56/582	198/18862	3.48002e-38	5.21307e-36	4.49985e-36	IGKV1D-17/IGKV1D-12/IGKV1D-33/IGKV2-29/IGLV5-37/IGKV2D-30/IGKV1-13/IGLV3-16/IGKV5-2/IGKV1D-8/IGKV2D-28/TBX21/IGLV9-49/IGLV5-45/IGKV1D-39/IGKV1-39/CD28/TRAV19/IGKV3D-11/FCRL3/IL33/IGKV2D-24/IGKV2-28/BTK/IGLV7-43/IGLV3-21/IGKV3-7/IGKV1-8/IGKV1-17/IGKV6D-21/CD22/IGKV2D-29/IGKV1-12/IGKV6-21/PTPRC/MZB1/SASH3/IGLV2-8/IGLV2-11/VPREB3/IGKV1-27/IGKV2-30/IGKV2-24/IGLV2-23/IGLV4-69/IGLV3-19/IGKV3-15/IGLV8-6…	56				hsa05166	Human T-cell leukemia virus 1 infection	16/241	222/8149	0.00087192	0.00853	0.00742354	ADCY2/MAD1L1/IL15RA/IL2RA/CCND2/CD3G/JAK3/HLA-DOB/TNFRSF13C/ITGAL/IL2RB/LCK/HLA-DOA/CD3E/HLA-DQA2/CD3D	16
BP	GO:0002433	immune response-regulating cell surface receptor signaling pathway involved in phagocytosis	48/582	139/18862	1.95054e-37	2.70547e-35	2.33532e-35	IGKV1D-12/IGKV1D-33/IGKV2-29/IGKV2D-30/IGHV3-13/IGKV5-2/IGKV2D-28/IGKV1D-39/IGKV1-39/IGKV3D-11/IGLC6/CD3G/IGKV2-28/CD247/VAV1/IGLV7-43/IGLV3-21/NCKAP1L/IGHV2-70/IGKV1-17/IGKV1-12/PTPRC/IGLV2-8/IGLC7/IGLV2-11/IGHV4-34/IGKV2-30/IGHV3-53/IGHV3-7/IGHV3-11/IGHV2-5/IGLV2-23/IGLV3-19/IGHV3-23/IGKV3-15/IGHV4-59/IGHV3-30/IGHV4-39/IGKV1-5/IGHV3-48/IGLV2-14/IGKV4-1/IGLC2/IGLV6-57/IGLV1-40/IGKV3-20/IGHG1/IGKC	48				hsa05152	Tuberculosis	14/241	180/8149	0.00087315	0.00853	0.00742354	CALML5/ATP6V0D2/IL1B/FCGR2C/TLR2/JAK2/CIITA/IFNG/CLEC7A/HLA-DOB/IL10RA/HLA-DOA/HLA-DQA2/CORO1A	14
BP	GO:0038096	Fc-gamma receptor signaling pathway involved in phagocytosis	48/582	139/18862	1.95054e-37	2.70547e-35	2.33532e-35	IGKV1D-12/IGKV1D-33/IGKV2-29/IGKV2D-30/IGHV3-13/IGKV5-2/IGKV2D-28/IGKV1D-39/IGKV1-39/IGKV3D-11/IGLC6/CD3G/IGKV2-28/CD247/VAV1/IGLV7-43/IGLV3-21/NCKAP1L/IGHV2-70/IGKV1-17/IGKV1-12/PTPRC/IGLV2-8/IGLC7/IGLV2-11/IGHV4-34/IGKV2-30/IGHV3-53/IGHV3-7/IGHV3-11/IGHV2-5/IGLV2-23/IGLV3-19/IGHV3-23/IGKV3-15/IGHV4-59/IGHV3-30/IGHV4-39/IGKV1-5/IGHV3-48/IGLV2-14/IGKV4-1/IGLC2/IGLV6-57/IGLV1-40/IGKV3-20/IGHG1/IGKC	48				hsa04630	JAK-STAT signaling pathway	13/241	162/8149	0.000995446	0.00936457	0.00814985	AOX1/LIF/IL15RA/IL21R/JAK2/IFNG/IL2RA/CCND2/JAK3/CSF2RB/IL10RA/IL7R/IL2RB	13
BP	GO:0038094	Fc-gamma receptor signaling pathway	48/582	140/18862	2.88538e-37	3.8592e-35	3.33121e-35	IGKV1D-12/IGKV1D-33/IGKV2-29/IGKV2D-30/IGHV3-13/IGKV5-2/IGKV2D-28/IGKV1D-39/IGKV1-39/IGKV3D-11/IGLC6/CD3G/IGKV2-28/CD247/VAV1/IGLV7-43/IGLV3-21/NCKAP1L/IGHV2-70/IGKV1-17/IGKV1-12/PTPRC/IGLV2-8/IGLC7/IGLV2-11/IGHV4-34/IGKV2-30/IGHV3-53/IGHV3-7/IGHV3-11/IGHV2-5/IGLV2-23/IGLV3-19/IGHV3-23/IGKV3-15/IGHV4-59/IGHV3-30/IGHV4-39/IGKV1-5/IGHV3-48/IGLV2-14/IGKV4-1/IGLC2/IGLV6-57/IGLV1-40/IGKV3-20/IGHG1/IGKC	48				hsa05164	Influenza A	13/241	171/8149	0.00163274	0.0148113	0.01289	IL1B/RSAD2/JAK2/CIITA/FASLG/IFNG/IL33/IFIH1/HLA-DOB/TNFSF10/HLA-DOA/HLA-DQA2/CXCL10	13
BP	GO:0006911	phagocytosis, engulfment	46/582	126/18862	3.43478e-37	4.4356e-35	3.82875e-35	IGHV1-45/IGHV3-13/IGHV3-72/IGLL5/RHOH/IGLC6/STAP1/BIN2/ARHGAP25/NCKAP1L/IGHV2-70/IGHV4-61/IGHV2-70D/IGHV5-10-1/IGHV4-28/IGHV6-1/IGHV3-74/IGLC7/IGHV3-20/IGHD/IGHV4-34/IGHV3-66/IGHV3-53/IGHV3-7/TRBC1/IGHV1-3/IGHV3-11/IGHV2-5/IGHV3-73/IGHV2-26/IGHV3-23/IGHV1-24/IGHV4-59/TRBC2/IGHV4-31/IGHV3-21/IGHV1-69D/IGHV3-30/IGHV4-39/IGHV1-18/IGHV3-48/IGHM/IGLC2/IGHA1/IGHG1/IGKC	46				hsa05142	Chagas disease	9/241	102/8149	0.00312149	0.0273399	0.0237935	GNAL/IL1B/TLR2/FASLG/IFNG/CD3G/CD247/CD3E/CD3D	9
BP	GO:0002431	Fc receptor mediated stimulatory signaling pathway	48/582	145/18862	1.93615e-36	2.41696e-34	2.08628e-34	IGKV1D-12/IGKV1D-33/IGKV2-29/IGKV2D-30/IGHV3-13/IGKV5-2/IGKV2D-28/IGKV1D-39/IGKV1-39/IGKV3D-11/IGLC6/CD3G/IGKV2-28/CD247/VAV1/IGLV7-43/IGLV3-21/NCKAP1L/IGHV2-70/IGKV1-17/IGKV1-12/PTPRC/IGLV2-8/IGLC7/IGLV2-11/IGHV4-34/IGKV2-30/IGHV3-53/IGHV3-7/IGHV3-11/IGHV2-5/IGLV2-23/IGLV3-19/IGHV3-23/IGKV3-15/IGHV4-59/IGHV3-30/IGHV4-39/IGKV1-5/IGHV3-48/IGLV2-14/IGKV4-1/IGLC2/IGLV6-57/IGLV1-40/IGKV3-20/IGHG1/IGKC	48				hsa04913	Ovarian steroidogenesis	6/241	51/8149	0.003716	0.0314622	0.0273811	CYP17A1/ADCY2/HSD17B1/LHB/STAR/CYP1B1	6
BP	GO:0099024	plasma membrane invagination	46/582	135/18862	1.30837e-35	1.5806e-33	1.36435e-33	IGHV1-45/IGHV3-13/IGHV3-72/IGLL5/RHOH/IGLC6/STAP1/BIN2/ARHGAP25/NCKAP1L/IGHV2-70/IGHV4-61/IGHV2-70D/IGHV5-10-1/IGHV4-28/IGHV6-1/IGHV3-74/IGLC7/IGHV3-20/IGHD/IGHV4-34/IGHV3-66/IGHV3-53/IGHV3-7/TRBC1/IGHV1-3/IGHV3-11/IGHV2-5/IGHV3-73/IGHV2-26/IGHV3-23/IGHV1-24/IGHV4-59/TRBC2/IGHV4-31/IGHV3-21/IGHV1-69D/IGHV3-30/IGHV4-39/IGHV1-18/IGHV3-48/IGHM/IGLC2/IGHA1/IGHG1/IGKC	46				hsa05143	African trypanosomiasis	5/241	37/8149	0.00436562	0.0357699	0.0311301	IL1B/FASLG/IFNG/IDO1/VCAM1	5
BP	GO:0008037	cell recognition	57/582	232/18862	3.42859e-35	4.01253e-33	3.46356e-33	GAP43/SEMA3A/EPHA4/IGHV1-45/PLA2G5/IGHV3-13/PAEP/IGHV3-72/CRTAM/CLEC7A/IGLL5/DOCK8/IGLC6/DOCK2/CD6/EMB/IGHV2-70/CD5/IGHV4-61/IGHV2-70D/CCR7/IGHV5-10-1/IGHV4-28/IGHV6-1/IGHV3-74/IGLC7/IGHV3-20/IGHD/IGHV4-34/IGHV3-66/CXCR4/IGHV3-53/IGHV3-7/TRBC1/IGHV1-3/IGHV3-11/IGHV2-5/IGHV3-73/IGHV2-26/IGHV3-23/IGHV1-24/IGHV4-59/TRBC2/IGHV4-31/IGHV3-21/IGHV1-69D/IGHV3-30/IGHV4-39/CCL19/IGHV1-18/IGHV3-48/IGHM/IGLC…	57				hsa04650	Natural killer cell mediated cytotoxicity	10/241	131/8149	0.00534931	0.0424601	0.0369525	FASLG/IFNG/ZAP70/CD247/VAV1/SH2D1A/ITGAL/TNFSF10/CD48/LCK	10
BP	GO:0010324	membrane invagination	46/582	143/18862	2.56337e-34	2.90904e-32	2.51104e-32	IGHV1-45/IGHV3-13/IGHV3-72/IGLL5/RHOH/IGLC6/STAP1/BIN2/ARHGAP25/NCKAP1L/IGHV2-70/IGHV4-61/IGHV2-70D/IGHV5-10-1/IGHV4-28/IGHV6-1/IGHV3-74/IGLC7/IGHV3-20/IGHD/IGHV4-34/IGHV3-66/IGHV3-53/IGHV3-7/TRBC1/IGHV1-3/IGHV3-11/IGHV2-5/IGHV3-73/IGHV2-26/IGHV3-23/IGHV1-24/IGHV4-59/TRBC2/IGHV4-31/IGHV3-21/IGHV1-69D/IGHV3-30/IGHV4-39/IGHV1-18/IGHV3-48/IGHM/IGLC2/IGHA1/IGHG1/IGKC	46				hsa04670	Leukocyte transendothelial migration	9/241	114/8149	0.00651206	0.0501231	0.0436214	CLDN11/ITK/RHOH/VAV1/RASSF5/ITGAL/VCAM1/CYBB/CXCR4	9
BP	GO:0038095	Fc-epsilon receptor signaling pathway	47/582	169/18862	8.28028e-32	9.12048e-30	7.87267e-30	IGKV1D-12/IGKV1D-33/IGKV2-29/IGKV2D-30/IGHV3-13/IGKV5-2/IGKV2D-28/PRKCQ/ITK/IGKV1D-39/IGKV1-39/IGKV3D-11/IGLC6/CARD11/IGKV2-28/VAV1/BTK/IGLV7-43/IGLV3-21/IGHV2-70/IGKV1-17/IGKV1-12/IGLV2-8/IGLC7/IGLV2-11/IGHV4-34/IGKV2-30/IGHV3-53/IGHV3-7/IGHV3-11/IGHV2-5/IGLV2-23/IGLV3-19/IGHV3-23/IGKV3-15/IGHV4-59/IGHV3-30/IGHV4-39/IGKV1-5/IGHV3-48/IGLV2-14/IGKV4-1/IGLC2/IGLV6-57/IGLV1-40/IGKV3-20/IGKC	47
BP	GO:0038093	Fc receptor signaling pathway	52/582	239/18862	2.16926e-29	2.32111e-27	2.00355e-27	IGKV1D-12/IGKV1D-33/IGKV2-29/IGKV2D-30/IGHV3-13/IGKV5-2/IGKV2D-28/PRKCQ/ITK/IGKV1D-39/IGKV1-39/IGKV3D-11/IGLC6/CARD11/CD3G/IGKV2-28/CD247/VAV1/BTK/IGLV7-43/IGLV3-21/NCKAP1L/IGHV2-70/IGKV1-17/IGKV1-12/PTPRC/IGLV2-8/IGLC7/IGLV2-11/IGHV4-34/IGKV2-30/IGHV3-53/IGHV3-7/IGHV3-11/IGHV2-5/IGLV2-23/IGLV3-19/IGHV3-23/IGKV3-15/IGHV4-59/IGHV3-30/IGHV4-39/IGKV1-5/IGHV3-48/IGLV2-14/IGKV4-1/IGLC2/IGLV6-57/IGLV1-…	52
BP	GO:0042110	T cell activation	71/582	474/18862	5.18283e-29	5.39158e-27	4.65394e-27	LGALS7B/IL1B/MAD1L1/CCR2/LAX1/TBX21/RSAD2/CD70/NLRC3/PIK3CG/RASGRP1/PRKCQ/CD274/ITK/PTPN22/ICOS/PDCD1LG2/PTGER4/WDFY4/CD28/CRTAM/IFNG/CCDC88B/CD8B/TOX/SLA2/CLEC7A/IL2RA/LILRB1/DOCK8/RHOH/DOCK2/CARD11/CD6/CD3G/ZAP70/TIGIT/PDCD1/VAV1/IDO1/RASAL3/EBI3/JAK3/TNFSF13B/NCKAP1L/TNFRSF13C/GPR183/SIRPG/CD5/ITGAL/IL7R/VCAM1/SLAMF6/BTN3A1/CD27/SIT1/LCK/ITPKB/CCR7/PTPRC/SASH3/CD8A/HLA-DOA/CD2/CD3E/CD3D/CORO1A…	71
BP	GO:0070661	leukocyte proliferation	57/582	312/18862	6.15178e-28	6.2266e-26	5.37472e-26	LGALS7B/GAL/IL1B/MAD1L1/CCR2/CD70/PIK3CG/RASGRP1/PRKCQ/CD274/IL34/PTPN22/PDCD1LG2/CD28/CRTAM/CCDC88B/FCRL3/IL2RA/LILRB1/CD180/CD38/DOCK8/DOCK2/IL33/CARD11/CD6/ZAP70/IKZF3/IDO1/RASAL3/BTK/EBI3/MNDA/JAK3/INPP5D/TNFSF13B/NCKAP1L/TNFRSF13C/GPR183/CCL8/IL7R/VCAM1/BTN3A1/CD19/CD22/PTPRC/MZB1/SASH3/MS4A1/CD3E/CR2/CORO1A/PLA2G2D/CD79A/CLU/GSTP1/CCL19	57
BP	GO:0042742	defense response to bacterium	59/582	344/18862	2.26398e-27	2.23121e-25	1.92595e-25	KLK7/C10orf99/KLK5/KRT6A/S100A7/PI3/SLPI/IGHV1-45/IGHV3-13/IGHV3-72/VGF/NLRP1/TLR2/IGLL5/IGLC6/PLAC8/IGHV2-70/IL7R/IGHV4-61/IGHV2-70D/IRF8/GBP2/IGHV5-10-1/IGHV4-28/GBP4/IGHV6-1/IGHV3-74/IGLC7/IGHV3-20/IGHD/IGHV4-34/IGHV3-66/IGHV3-53/IGHV3-7/TRBC1/IGHV1-3/CXCL13/IGHV3-11/IGHV2-5/IGHV3-73/IGHV2-26/IGHV3-23/JCHAIN/IGHV1-24/IGHV4-59/TRBC2/IGHV4-31/IGHV3-21/IGHV1-69D/IGHV3-30/IGHV4-39/IGHV1-18/IGHV3-4…	59
BP	GO:0046651	lymphocyte proliferation	52/582	282/18862	9.31914e-26	8.94877e-24	7.72445e-24	LGALS7B/GAL/IL1B/MAD1L1/CCR2/CD70/PIK3CG/RASGRP1/PRKCQ/CD274/PTPN22/PDCD1LG2/CD28/CRTAM/CCDC88B/FCRL3/IL2RA/LILRB1/CD180/CD38/DOCK8/DOCK2/CARD11/CD6/ZAP70/IKZF3/IDO1/RASAL3/BTK/EBI3/MNDA/JAK3/INPP5D/TNFSF13B/NCKAP1L/TNFRSF13C/GPR183/IL7R/VCAM1/BTN3A1/CD19/CD22/PTPRC/MZB1/SASH3/MS4A1/CD3E/CR2/CORO1A/PLA2G2D/CD79A/CCL19	52
BP	GO:0032943	mononuclear cell proliferation	52/582	285/18862	1.57034e-25	1.47023e-23	1.26909e-23	LGALS7B/GAL/IL1B/MAD1L1/CCR2/CD70/PIK3CG/RASGRP1/PRKCQ/CD274/PTPN22/PDCD1LG2/CD28/CRTAM/CCDC88B/FCRL3/IL2RA/LILRB1/CD180/CD38/DOCK8/DOCK2/CARD11/CD6/ZAP70/IKZF3/IDO1/RASAL3/BTK/EBI3/MNDA/JAK3/INPP5D/TNFSF13B/NCKAP1L/TNFRSF13C/GPR183/IL7R/VCAM1/BTN3A1/CD19/CD22/PTPRC/MZB1/SASH3/MS4A1/CD3E/CR2/CORO1A/PLA2G2D/CD79A/CCL19	52
BP	GO:0070663	regulation of leukocyte proliferation	45/582	241/18862	1.18351e-22	1.06445e-20	9.18817e-21	LGALS7B/GAL/IL1B/MAD1L1/CCR2/CD70/PRKCQ/CD274/IL34/PTPN22/PDCD1LG2/CD28/CRTAM/CCDC88B/FCRL3/IL2RA/LILRB1/CD38/IL33/CARD11/CD6/ZAP70/IKZF3/IDO1/RASAL3/BTK/EBI3/MNDA/JAK3/INPP5D/TNFSF13B/NCKAP1L/TNFRSF13C/GPR183/CCL8/VCAM1/CD22/PTPRC/MZB1/SASH3/CD3E/CORO1A/PLA2G2D/GSTP1/CCL19	45
BP	GO:0050863	regulation of T cell activation	52/582	327/18862	1.19377e-22	1.06445e-20	9.18817e-21	LGALS7B/IL1B/MAD1L1/CCR2/LAX1/TBX21/CD70/PRKCQ/CD274/PTPN22/ICOS/PDCD1LG2/CD28/CRTAM/IFNG/CCDC88B/TOX/IL2RA/LILRB1/DOCK8/RHOH/CARD11/CD6/ZAP70/TIGIT/PDCD1/VAV1/IDO1/RASAL3/EBI3/JAK3/TNFSF13B/NCKAP1L/TNFRSF13C/SIRPG/CD5/IL7R/VCAM1/CD27/SIT1/LCK/ITPKB/CCR7/PTPRC/SASH3/HLA-DOA/CD2/CD3E/CORO1A/PLA2G2D/CCL19/CCL21	52
BP	GO:1903131	mononuclear cell differentiation	56/582	411/18862	5.48632e-21	4.7782e-19	4.12448e-19	LY6D/ITGB8/IL1B/CCR2/TBX21/RSAD2/IL34/ITK/PTPN22/PTGER4/CD28/CRTAM/IFNG/TOX/FCRL3/IL2RA/LILRB1/AXL/RHOH/IKZF1/DOCK2/CARD11/CD3G/ZAP70/IKZF3/VAV1/BTK/JAK3/INPP5D/NCKAP1L/POU2AF1/GPR183/IL7R/VCAM1/SLAMF6/CD19/CD27/IRF8/LCK/ITPKB/CCR7/CD79B/PTPRC/ITM2A/SASH3/CD8A/MS4A1/HLA-DOA/SFRP1/CD2/CD3E/CR2/CD3D/PLA2G2D/CD79A/CCL19	56
BP	GO:0030098	lymphocyte differentiation	52/582	358/18862	8.13234e-21	6.92173e-19	5.97474e-19	LY6D/IL1B/CCR2/TBX21/RSAD2/ITK/PTPN22/PTGER4/CD28/CRTAM/IFNG/TOX/FCRL3/IL2RA/AXL/RHOH/IKZF1/DOCK2/CARD11/CD3G/ZAP70/IKZF3/VAV1/BTK/JAK3/INPP5D/NCKAP1L/POU2AF1/GPR183/IL7R/VCAM1/SLAMF6/CD19/CD27/LCK/ITPKB/CCR7/CD79B/PTPRC/ITM2A/SASH3/CD8A/MS4A1/HLA-DOA/SFRP1/CD2/CD3E/CR2/CD3D/PLA2G2D/CD79A/CCL19	52
BP	GO:0050670	regulation of lymphocyte proliferation	41/582	221/18862	1.25575e-20	1.04506e-18	9.02083e-19	LGALS7B/GAL/IL1B/MAD1L1/CCR2/CD70/PRKCQ/CD274/PTPN22/PDCD1LG2/CD28/CRTAM/CCDC88B/FCRL3/IL2RA/LILRB1/CD38/CARD11/CD6/ZAP70/IKZF3/IDO1/RASAL3/BTK/EBI3/MNDA/JAK3/INPP5D/TNFSF13B/NCKAP1L/TNFRSF13C/GPR183/VCAM1/CD22/PTPRC/MZB1/SASH3/CD3E/CORO1A/PLA2G2D/CCL19	41
BP	GO:0032944	regulation of mononuclear cell proliferation	41/582	223/18862	1.78213e-20	1.45088e-18	1.25238e-18	LGALS7B/GAL/IL1B/MAD1L1/CCR2/CD70/PRKCQ/CD274/PTPN22/PDCD1LG2/CD28/CRTAM/CCDC88B/FCRL3/IL2RA/LILRB1/CD38/CARD11/CD6/ZAP70/IKZF3/IDO1/RASAL3/BTK/EBI3/MNDA/JAK3/INPP5D/TNFSF13B/NCKAP1L/TNFRSF13C/GPR183/VCAM1/CD22/PTPRC/MZB1/SASH3/CD3E/CORO1A/PLA2G2D/CCL19	41
BP	GO:0050870	positive regulation of T cell activation	40/582	212/18862	1.97341e-20	1.57243e-18	1.3573e-18	IL1B/CCR2/CD70/PRKCQ/CD274/PTPN22/ICOS/PDCD1LG2/CD28/IFNG/CCDC88B/IL2RA/LILRB1/DOCK8/RHOH/CARD11/CD6/ZAP70/PDCD1/VAV1/RASAL3/EBI3/JAK3/TNFSF13B/NCKAP1L/TNFRSF13C/SIRPG/CD5/IL7R/VCAM1/CD27/LCK/ITPKB/CCR7/PTPRC/SASH3/CD3E/CORO1A/CCL19/CCL21	40
BP	GO:0007159	leukocyte cell-cell adhesion	52/582	366/18862	2.23654e-20	1.74497e-18	1.50623e-18	LGALS7B/IL1B/MAD1L1/CCR2/GCNT1/LAX1/TBX21/CD70/PRKCQ/CD274/PTPN22/ICOS/PDCD1LG2/CD28/SEMA4D/CRTAM/IFNG/CCDC88B/IL2RA/LILRB1/DOCK8/RHOH/CARD11/CD6/ZAP70/TIGIT/PDCD1/VAV1/IDO1/RASAL3/EBI3/JAK3/TNFSF13B/NCKAP1L/TNFRSF13C/SIRPG/CD5/ITGAL/IL7R/VCAM1/CD27/LCK/ITPKB/CCR7/PTPRC/SASH3/CD3E/SELL/CORO1A/PLA2G2D/CCL19/CCL21	52
BP	GO:0006898	receptor-mediated endocytosis	49/582	328/18862	3.34477e-20	2.55636e-18	2.20661e-18	ALB/IGKV1D-12/IGKV1D-33/IGKV2-29/IGKV2D-30/IGHV3-13/IGKV5-2/IGKV2D-28/IGKV1D-39/IGKV1-39/IGKV3D-11/LILRB1/IGLC6/IGKV2-28/IGLV7-43/IGLV3-21/IGHV2-70/IGKV1-17/IGKV1-12/IGLV2-8/IGLC7/IGLV2-11/IGHV4-34/IGKV2-30/IGHV3-53/IGHV3-7/IGHV3-11/IGHV2-5/IGLV2-23/CLU/IGLV3-19/IGHV3-23/JCHAIN/IGKV3-15/IGHV4-59/IGHV3-30/IGHV4-39/IGKV1-5/CCL19/IGHV3-48/IGLV2-14/IGKV4-1/IGLC2/IGLV6-57/CCL21/IGLV1-40/IGKV3-20/IGHA1…	49
BP	GO:0070268	cornification	30/582	113/18862	4.47198e-20	3.34951e-18	2.89125e-18	KLK5/SPRR2A/KRT75/SPRR2E/FLG/DSG1/DSG3/CASP14/KRT78/KLK13/EVPL/KRT80/KRT15/KRT6C/IVL/KRT6A/PKP1/SPRR2G/SPRR2D/PKP3/KRT6B/KRT16/SPRR1A/KRT17/SPRR1B/KRT14/PI3/KRT5/KRT27/DSP	30
BP	GO:1903037	regulation of leukocyte cell-cell adhesion	48/582	330/18862	2.56665e-19	1.88473e-17	1.62687e-17	LGALS7B/IL1B/MAD1L1/CCR2/LAX1/TBX21/CD70/PRKCQ/CD274/PTPN22/ICOS/PDCD1LG2/CD28/CRTAM/IFNG/CCDC88B/IL2RA/LILRB1/DOCK8/RHOH/CARD11/CD6/ZAP70/TIGIT/PDCD1/VAV1/IDO1/RASAL3/EBI3/JAK3/TNFSF13B/NCKAP1L/TNFRSF13C/SIRPG/CD5/IL7R/VCAM1/CD27/LCK/ITPKB/CCR7/PTPRC/SASH3/CD3E/CORO1A/PLA2G2D/CCL19/CCL21	48
BP	GO:1903039	positive regulation of leukocyte cell-cell adhesion	40/582	234/18862	8.07802e-19	5.81773e-17	5.02178e-17	IL1B/CCR2/CD70/PRKCQ/CD274/PTPN22/ICOS/PDCD1LG2/CD28/IFNG/CCDC88B/IL2RA/LILRB1/DOCK8/RHOH/CARD11/CD6/ZAP70/PDCD1/VAV1/RASAL3/EBI3/JAK3/TNFSF13B/NCKAP1L/TNFRSF13C/SIRPG/CD5/IL7R/VCAM1/CD27/LCK/ITPKB/CCR7/PTPRC/SASH3/CD3E/CORO1A/CCL19/CCL21	40
BP	GO:0042098	T cell proliferation	36/582	195/18862	3.49326e-18	2.46835e-16	2.13065e-16	LGALS7B/IL1B/MAD1L1/CCR2/CD70/PIK3CG/RASGRP1/PRKCQ/CD274/PTPN22/PDCD1LG2/CD28/CRTAM/CCDC88B/IL2RA/LILRB1/DOCK8/DOCK2/CARD11/CD6/ZAP70/IDO1/RASAL3/EBI3/JAK3/TNFSF13B/NCKAP1L/TNFRSF13C/VCAM1/BTN3A1/PTPRC/SASH3/CD3E/CORO1A/PLA2G2D/CCL19	36
BP	GO:0022409	positive regulation of cell-cell adhesion	41/582	276/18862	5.40833e-17	3.75078e-15	3.23762e-15	IL1B/CCR2/CD70/PRKCQ/CD274/PTPN22/ICOS/PDCD1LG2/CD28/IFNG/CCDC88B/IL2RA/LILRB1/DOCK8/RHOH/CARD11/CD6/ZAP70/PDCD1/VAV1/RASAL3/EBI3/JAK3/TNFSF13B/NCKAP1L/TNFRSF13C/SIRPG/CD5/IL7R/VCAM1/CD27/LCK/ITPKB/CCR7/PTPRC/SASH3/CD3E/CORO1A/CXCL13/CCL19/CCL21	41
BP	GO:0042102	positive regulation of T cell proliferation	25/582	99/18862	2.21746e-16	1.50989e-14	1.30332e-14	IL1B/CCR2/CD70/PRKCQ/CD274/PTPN22/PDCD1LG2/CD28/CCDC88B/IL2RA/CARD11/CD6/ZAP70/RASAL3/EBI3/JAK3/TNFSF13B/NCKAP1L/TNFRSF13C/VCAM1/PTPRC/SASH3/CD3E/CORO1A/CCL19	25
BP	GO:0042129	regulation of T cell proliferation	31/582	168/18862	7.96014e-16	5.32334e-14	4.59504e-14	LGALS7B/IL1B/MAD1L1/CCR2/CD70/PRKCQ/CD274/PTPN22/PDCD1LG2/CD28/CRTAM/CCDC88B/IL2RA/LILRB1/CARD11/CD6/ZAP70/IDO1/RASAL3/EBI3/JAK3/TNFSF13B/NCKAP1L/TNFRSF13C/VCAM1/PTPRC/SASH3/CD3E/CORO1A/PLA2G2D/CCL19	31
BP	GO:0050671	positive regulation of lymphocyte proliferation	28/582	135/18862	8.72218e-16	5.73063e-14	4.9466e-14	IL1B/CCR2/CD70/PRKCQ/CD274/PTPN22/PDCD1LG2/CD28/CCDC88B/FCRL3/IL2RA/CD38/CARD11/CD6/ZAP70/RASAL3/EBI3/JAK3/TNFSF13B/NCKAP1L/TNFRSF13C/GPR183/VCAM1/PTPRC/SASH3/CD3E/CORO1A/CCL19	28
BP	GO:0032946	positive regulation of mononuclear cell proliferation	28/582	136/18862	1.06711e-15	6.89024e-14	5.94756e-14	IL1B/CCR2/CD70/PRKCQ/CD274/PTPN22/PDCD1LG2/CD28/CCDC88B/FCRL3/IL2RA/CD38/CARD11/CD6/ZAP70/RASAL3/EBI3/JAK3/TNFSF13B/NCKAP1L/TNFRSF13C/GPR183/VCAM1/PTPRC/SASH3/CD3E/CORO1A/CCL19	28
BP	GO:0022407	regulation of cell-cell adhesion	50/582	437/18862	1.16514e-15	7.39568e-14	6.38384e-14	LGALS7B/IL1B/MAD1L1/CCR2/LAX1/TBX21/CD70/PRKCQ/CD274/PTPN22/ICOS/PDCD1LG2/CD28/JAK2/CRTAM/IFNG/CCDC88B/IL2RA/LILRB1/DOCK8/RHOH/CARD11/CD6/ZAP70/TIGIT/PDCD1/VAV1/IDO1/RASAL3/EBI3/JAK3/TNFSF13B/NCKAP1L/TNFRSF13C/SIRPG/CD5/IL7R/VCAM1/CD27/LCK/ITPKB/CCR7/PTPRC/SASH3/CD3E/CORO1A/PLA2G2D/CXCL13/CCL19/CCL21	50
BP	GO:0070665	positive regulation of leukocyte proliferation	29/582	148/18862	1.31008e-15	8.17708e-14	7.05834e-14	IL1B/CCR2/CD70/PRKCQ/CD274/IL34/PTPN22/PDCD1LG2/CD28/CCDC88B/FCRL3/IL2RA/CD38/CARD11/CD6/ZAP70/RASAL3/EBI3/JAK3/TNFSF13B/NCKAP1L/TNFRSF13C/GPR183/VCAM1/PTPRC/SASH3/CD3E/CORO1A/CCL19	29
BP	GO:0046631	alpha-beta T cell activation	29/582	149/18862	1.58043e-15	9.70279e-14	8.37531e-14	LGALS7B/CCR2/TBX21/RSAD2/PRKCQ/CD274/ITK/PTPN22/PTGER4/WDFY4/CD28/CRTAM/IFNG/TOX/LILRB1/DOCK2/ZAP70/RASAL3/EBI3/JAK3/NCKAP1L/GPR183/SLAMF6/ITPKB/PTPRC/SASH3/CD3E/PLA2G2D/CCL19	29
BP	GO:0045785	positive regulation of cell adhesion	49/582	425/18862	1.6834e-15	1.01683e-13	8.7771e-14	EDIL3/COL8A1/VIT/IL1B/CCR2/CSPG5/CD70/LIF/PRKCQ/CD274/PTPN22/ICOS/PDCD1LG2/CD28/JAK2/IFNG/CCDC88B/IL2RA/LILRB1/DOCK8/RHOH/CARD11/CD6/ZAP70/PDCD1/VAV1/RASAL3/EBI3/JAK3/TNFSF13B/NCKAP1L/TNFRSF13C/SIRPG/CD5/IL7R/VCAM1/SPOCK2/CD27/LCK/ITPKB/CCR7/PTPRC/SASH3/SFRP1/CD3E/CORO1A/CXCL13/CCL19/CCL21	49
BP	GO:0031424	keratinization	35/582	225/18862	2.61216e-15	1.55279e-13	1.34034e-13	KLK5/SPRR2A/KRT75/SPRR2E/FLG/DSG1/DSG3/CASP14/KRT78/KLK13/EVPL/KRT80/KRT15/KRT6C/IVL/LCE2A/KRT6A/PKP1/SPRR2G/SPRR2D/PKP3/KRT6B/KRT16/SFN/SPRR1A/KRTAP19-1/KRT17/SPRR1B/KRT14/PI3/KRT5/KRT27/DSP/CNFN/CDH3	35
BP	GO:0030217	T cell differentiation	36/582	246/18862	7.33618e-15	4.29281e-13	3.70549e-13	IL1B/CCR2/TBX21/RSAD2/ITK/PTPN22/PTGER4/CD28/CRTAM/IFNG/TOX/IL2RA/RHOH/DOCK2/CARD11/CD3G/ZAP70/VAV1/JAK3/NCKAP1L/GPR183/IL7R/SLAMF6/CD27/LCK/ITPKB/CCR7/PTPRC/SASH3/CD8A/HLA-DOA/CD2/CD3E/CD3D/PLA2G2D/CCL19	36
BP	GO:0042100	B cell proliferation	23/582	96/18862	1.22555e-14	7.06108e-13	6.09503e-13	CD70/RASGRP1/FCRL3/CD180/CD38/CARD11/IKZF3/BTK/MNDA/INPP5D/TNFSF13B/NCKAP1L/TNFRSF13C/GPR183/IL7R/CD19/CD22/PTPRC/MZB1/SASH3/MS4A1/CR2/CD79A	23
BP	GO:0030216	keratinocyte differentiation	39/582	302/18862	3.63191e-14	2.06084e-12	1.77889e-12	KLK5/SPRR2A/KRT75/SPRR2E/FLG/DSG1/DSG3/CASP14/KRT78/KLK13/EVPL/KRT80/KRT15/KRT6C/IVL/LCE2A/KRT6A/S100A7/PKP1/SPRR2G/SPRR2D/PKP3/KRT6B/KRT16/SFN/SPRR1A/KRTAP19-1/KRT17/SPRR1B/KRT14/PI3/KRT5/KRT27/POU3F1/DSP/CNFN/ERRFI1/CDH3/PLAAT4	39
BP	GO:0002683	negative regulation of immune system process	45/582	403/18862	8.0512e-14	4.50026e-12	3.88456e-12	LGALS7B/SERPINB4/GAL/MAD1L1/CCR2/LAX1/TBX21/NLRC3/CD274/PTPN22/PDCD1LG2/MMP12/PTGER4/CRTAM/CD84/SLA2/FCRL3/IL2RA/CD96/LILRB1/AXL/SAMSN1/IL33/BANK1/TIGIT/PDCD1/IDO1/STAP1/NMI/SH2D1A/BTK/MNDA/JAK3/INPP5D/HLA-DOB/TBC1D10C/IL7R/PARP14/CD22/PTPRC/HLA-DOA/GBP1/SFRP1/PLA2G2D/CCL21	45
BP	GO:0001819	positive regulation of cytokine production	46/582	437/18862	3.62085e-13	1.99413e-11	1.72131e-11	IL1B/CCR2/PAEP/CYP1B1/RSAD2/NLRP1/RASGRP1/TLR2/PRKCQ/CD274/PTPN22/MMP12/POU2F2/PTGER4/CD28/JAK2/PYHIN1/CRTAM/IFNG/TLR8/CCDC88B/CLEC7A/SCIMP/LILRB1/IL33/CARD11/CD6/TIGIT/IDO1/AIM2/IFIH1/EBI3/MNDA/POU2AF1/SLAMF6/GBP5/IRF8/CCR7/PTPRC/SASH3/CD2/CD3E/IGHD/LTB/CLU/CCL19	46
BP	GO:0008544	epidermis development	47/582	463/18862	7.46275e-13	4.05043e-11	3.49628e-11	KLK7/KLK5/FLG2/SPRR2A/KRT75/SPRR2E/FLG/DSG1/DSG3/CASP14/KRT78/KLK13/EVPL/KRT80/KRT15/KRT6C/IVL/LCE2A/KRT6A/S100A7/SULT2B1/KRTDAP/GAL/PKP1/SPRR2G/SPRR2D/COL17A1/PKP3/KRT6B/KRT16/SFN/SPRR1A/KRTAP19-1/KRT17/SPRR1B/KRT14/PI3/CALML5/KRT5/APCDD1/KRT27/POU3F1/DSP/CNFN/ERRFI1/CDH3/PLAAT4	47
BP	GO:0009913	epidermal cell differentiation	40/582	360/18862	2.38922e-12	1.27823e-10	1.10335e-10	KLK5/SPRR2A/KRT75/SPRR2E/FLG/DSG1/DSG3/CASP14/KRT78/KLK13/EVPL/KRT80/KRT15/KRT6C/IVL/LCE2A/KRT6A/S100A7/SULT2B1/PKP1/SPRR2G/SPRR2D/PKP3/KRT6B/KRT16/SFN/SPRR1A/KRTAP19-1/KRT17/SPRR1B/KRT14/PI3/KRT5/KRT27/POU3F1/DSP/CNFN/ERRFI1/CDH3/PLAAT4	40
BP	GO:0032609	interferon-gamma production	22/582	112/18862	3.48313e-12	1.83723e-10	1.58587e-10	LGALS7B/IL1B/CCR2/RASGRP1/CD274/PTPN22/PDCD1LG2/CRTAM/TLR8/CLEC7A/CD96/LILRB1/AXL/IL33/EBI3/SLAMF6/BTN3A1/IRF8/CCR7/SASH3/CD2/CD3E	22
BP	GO:0043588	skin development	43/582	415/18862	3.72519e-12	1.93761e-10	1.67252e-10	KLK5/FLG2/SPRR2A/KRT75/SPRR2E/FLG/DSG1/DSG3/CASP14/KRT78/KLK13/EVPL/KRT80/KRT15/KRT6C/IVL/LCE2A/KRT6A/S100A7/GAL/PKP1/SPRR2G/SPRR2D/PKP3/KRT6B/KRT16/SFN/SPRR1A/KRTAP19-1/KRT17/SPRR1B/KRT14/PI3/KRT5/APCDD1/KRT27/POU3F1/DSP/CNFN/ERRFI1/CDH3/LTB/PLAAT4	43
BP	GO:0032649	regulation of interferon-gamma production	21/582	107/18862	1.10174e-11	5.65208e-10	4.8788e-10	LGALS7B/IL1B/CCR2/RASGRP1/CD274/PTPN22/PDCD1LG2/CRTAM/TLR8/CLEC7A/CD96/LILRB1/AXL/IL33/EBI3/SLAMF6/IRF8/CCR7/SASH3/CD2/CD3E	21
BP	GO:0045061	thymic T cell selection	11/582	22/18862	1.13947e-11	5.76663e-10	4.97768e-10	CD28/TOX/DOCK2/CARD11/CD3G/ZAP70/ITPKB/CCR7/PTPRC/CD3E/CD3D	11
BP	GO:0046634	regulation of alpha-beta T cell activation	20/582	101/18862	2.88258e-11	1.43937e-09	1.24244e-09	LGALS7B/CCR2/TBX21/PRKCQ/CD274/PTPN22/CD28/CRTAM/IFNG/LILRB1/ZAP70/RASAL3/EBI3/JAK3/NCKAP1L/ITPKB/PTPRC/SASH3/CD3E/CCL19	20
BP	GO:0045619	regulation of lymphocyte differentiation	26/582	175/18862	3.03176e-11	1.49394e-09	1.28955e-09	CCR2/TBX21/CD28/CRTAM/IFNG/TOX/FCRL3/IL2RA/AXL/RHOH/CARD11/ZAP70/IKZF3/BTK/JAK3/INPP5D/NCKAP1L/IL7R/CD27/ITPKB/PTPRC/SASH3/HLA-DOA/SFRP1/CD2/CCL19	26
BP	GO:0002695	negative regulation of leukocyte activation	26/582	182/18862	7.43336e-11	3.61532e-09	3.12069e-09	LGALS7B/GAL/MAD1L1/CCR2/LAX1/TBX21/CD274/PTPN22/PDCD1LG2/CRTAM/CD84/IL2RA/LILRB1/AXL/SAMSN1/BANK1/TIGIT/IDO1/BTK/MNDA/JAK3/INPP5D/TBC1D10C/PTPRC/SFRP1/PLA2G2D	26
BP	GO:0072676	lymphocyte migration	21/582	118/18862	7.72159e-11	3.70735e-09	3.20014e-09	C10orf99/S100A7/CH25H/CCR2/TBX21/PIK3CG/CCL13/CRTAM/DOCK8/XCL2/ZAP70/GPR183/ITGAL/CCL8/CXCL11/CCL4/CCR7/CXCL10/CXCL13/CCL19/CCL21	21
BP	GO:0031295	T cell costimulation	15/582	57/18862	1.21872e-10	5.77736e-09	4.98693e-09	CD274/ICOS/PDCD1LG2/CD28/CARD11/PDCD1/VAV1/TNFSF13B/TNFRSF13C/CD5/LCK/CCR7/CD3E/CCL19/CCL21	15
BP	GO:0031294	lymphocyte costimulation	15/582	59/18862	2.08205e-10	9.74658e-09	8.41312e-09	CD274/ICOS/PDCD1LG2/CD28/CARD11/PDCD1/VAV1/TNFSF13B/TNFRSF13C/CD5/LCK/CCR7/CD3E/CCL19/CCL21	15
BP	GO:0051250	negative regulation of lymphocyte activation	23/582	153/18862	3.3141e-10	1.53226e-08	1.32263e-08	LGALS7B/GAL/MAD1L1/LAX1/TBX21/CD274/PTPN22/PDCD1LG2/CRTAM/IL2RA/LILRB1/AXL/SAMSN1/BANK1/TIGIT/IDO1/BTK/MNDA/JAK3/INPP5D/TBC1D10C/SFRP1/PLA2G2D	23
BP	GO:0030888	regulation of B cell proliferation	15/582	61/18862	3.47723e-10	1.58807e-08	1.3708e-08	FCRL3/CD38/CARD11/IKZF3/BTK/MNDA/INPP5D/TNFSF13B/NCKAP1L/TNFRSF13C/GPR183/CD22/PTPRC/MZB1/SASH3	15
BP	GO:0050866	negative regulation of cell activation	26/582	200/18862	6.12786e-10	2.76492e-08	2.38664e-08	LGALS7B/GAL/MAD1L1/CCR2/LAX1/TBX21/CD274/PTPN22/PDCD1LG2/CRTAM/CD84/IL2RA/LILRB1/AXL/SAMSN1/BANK1/TIGIT/IDO1/BTK/MNDA/JAK3/INPP5D/TBC1D10C/PTPRC/SFRP1/PLA2G2D	26
BP	GO:0048247	lymphocyte chemotaxis	15/582	64/18862	7.2188e-10	3.21838e-08	2.77806e-08	C10orf99/S100A7/CH25H/CCR2/PIK3CG/CCL13/XCL2/GPR183/CCL8/CXCL11/CCL4/CXCL10/CXCL13/CCL19/CCL21	15
BP	GO:0002699	positive regulation of immune effector process	27/582	219/18862	9.49861e-10	4.18498e-08	3.61241e-08	KLK7/KLK5/PLA2G5/IL1B/CCR2/TBX21/RSAD2/RASGRP1/PTPN22/CD28/CRTAM/IFNG/CD84/CLEC7A/SCIMP/LILRB1/IL33/VAV1/STAP1/SH2D1A/BTK/SLAMF6/FCER2/PTPRC/MZB1/SASH3/CCL19	27
BP	GO:0045058	T cell selection	13/582	48/18862	1.44058e-09	6.27322e-08	5.41496e-08	TBX21/CD28/TOX/DOCK2/CARD11/CD3G/ZAP70/SLAMF6/ITPKB/CCR7/PTPRC/CD3E/CD3D	13
BP	GO:0045059	positive thymic T cell selection	8/582	14/18862	1.9974e-09	8.58433e-08	7.40988e-08	TOX/DOCK2/CD3G/ZAP70/ITPKB/PTPRC/CD3E/CD3D	8
BP	GO:0071887	leukocyte apoptotic process	18/582	102/18862	2.01715e-09	8.58433e-08	7.40988e-08	PRKCQ/CD274/FASLG/IL2RA/LILRB1/AXL/DOCK8/CD3G/PDCD1/IDO1/BTK/JAK3/IL7R/CD27/ITPKB/CCR7/CCL19/CCL21	18
BP	GO:2000106	regulation of leukocyte apoptotic process	16/582	80/18862	2.38214e-09	1.00237e-07	8.65235e-08	PRKCQ/CD274/LILRB1/AXL/DOCK8/CD3G/PDCD1/IDO1/BTK/JAK3/IL7R/CD27/ITPKB/CCR7/CCL19/CCL21	16
BP	GO:0032615	interleukin-12 production	14/582	60/18862	2.84915e-09	1.17253e-07	1.01211e-07	TLR2/IFNG/TLR8/CLEC7A/SCIMP/LILRB1/TIGIT/IDO1/JAK3/SLAMF1/IRF8/CCR7/LTB/CCL19	14
BP	GO:0032655	regulation of interleukin-12 production	14/582	60/18862	2.84915e-09	1.17253e-07	1.01211e-07	TLR2/IFNG/TLR8/CLEC7A/SCIMP/LILRB1/TIGIT/IDO1/JAK3/SLAMF1/IRF8/CCR7/LTB/CCL19	14
BP	GO:1902105	regulation of leukocyte differentiation	30/582	279/18862	3.04844e-09	1.24091e-07	1.07114e-07	CCR2/TBX21/LIF/IL34/CD28/CRTAM/IFNG/TOX/FCRL3/IL2RA/LILRB1/AXL/RHOH/CARD11/ZAP70/IKZF3/BTK/JAK3/INPP5D/NCKAP1L/IL7R/CD27/ITPKB/PTPRC/EVI2B/SASH3/HLA-DOA/SFRP1/CD2/CCL19	30
BP	GO:0071674	mononuclear cell migration	24/582	190/18862	5.02432e-09	2.02323e-07	1.74643e-07	C10orf99/S100A7/CH25H/CCR2/TBX21/PIK3CG/IL34/CCL13/CRTAM/DOCK8/XCL2/CCR5/ZAP70/GPR183/ITGAL/CCL8/CXCL11/CCL4/CCR7/CXCR4/CXCL10/CXCL13/CCL19/CCL21	24
BP	GO:0071346	cellular response to interferon-gamma	23/582	177/18862	6.06587e-09	2.41667e-07	2.08604e-07	STAR/TLR2/CCL13/JAK2/CIITA/FASLG/IFNG/GBP3/XCL2/NMI/CCL8/VCAM1/PARP14/GBP5/TRIM22/CCL4/IRF8/GBP2/GBP4/GBP1/HLA-DQA2/CCL19/CCL21	23
BP	GO:0046633	alpha-beta T cell proliferation	11/582	37/18862	9.06361e-09	3.57297e-07	3.08414e-07	LGALS7B/CCR2/CD274/PTPN22/CD28/DOCK2/ZAP70/RASAL3/EBI3/PTPRC/CD3E	11
BP	GO:2000107	negative regulation of leukocyte apoptotic process	12/582	46/18862	9.92921e-09	3.87343e-07	3.34349e-07	PRKCQ/LILRB1/AXL/DOCK8/IDO1/JAK3/IL7R/CD27/ITPKB/CCR7/CCL19/CCL21	12
BP	GO:0070664	negative regulation of leukocyte proliferation	16/582	88/18862	1.01805e-08	3.93051e-07	3.39276e-07	LGALS7B/GAL/MAD1L1/CD274/PDCD1LG2/CRTAM/IL2RA/LILRB1/IL33/IDO1/BTK/MNDA/INPP5D/CCL8/PLA2G2D/GSTP1	16
BP	GO:0046635	positive regulation of alpha-beta T cell activation	14/582	66/18862	1.07232e-08	4.0978e-07	3.53717e-07	CCR2/PRKCQ/PTPN22/CD28/IFNG/ZAP70/RASAL3/EBI3/NCKAP1L/ITPKB/PTPRC/SASH3/CD3E/CCL19	14
BP	GO:0050852	T cell receptor signaling pathway	24/582	204/18862	2.06069e-08	7.79523e-07	6.72873e-07	PRKCQ/ITK/PTPN22/CD28/TRAV19/SLA2/CARD11/CD3G/ZAP70/CD247/SH2D1A/FYB1/INPP5D/BTN3A1/TRBV7-9/LCK/CCR7/PTPRC/GBP1/CD3E/HLA-DQA2/CD3D/TRBC1/TRAC	24
BP	GO:0002700	regulation of production of molecular mediator of immune response	20/582	146/18862	2.40937e-08	8.93374e-07	7.71148e-07	KLK7/KLK5/IL1B/CCR2/TBX21/RSAD2/PTPN22/CD28/FCRL3/CLEC7A/SCIMP/CD96/LILRB1/IL33/BTK/JAK3/CD22/PTPRC/MZB1/SASH3	20
BP	GO:0045580	regulation of T cell differentiation	20/582	146/18862	2.40937e-08	8.93374e-07	7.71148e-07	CCR2/TBX21/CD28/CRTAM/IFNG/TOX/IL2RA/RHOH/CARD11/ZAP70/JAK3/NCKAP1L/IL7R/CD27/ITPKB/PTPRC/SASH3/HLA-DOA/CD2/CCL19	20
BP	GO:0009615	response to virus	33/582	359/18862	2.51731e-08	9.24248e-07	7.97798e-07	ITGB8/TRIM52/IFI44L/TBX21/RSAD2/NLRP1/PTPN22/MMP12/POU2F2/WDFY4/IFNG/TLR8/IL2RA/LILRB1/GBP3/IL33/IFI44/AIM2/NMI/IFIH1/POU2AF1/CCL8/TRIM22/BIRC3/CCL4/PTPRC/GBP1/PIM2/CXCR4/CXCL10/CLU/CXCL9/CCL19	33
BP	GO:0060326	cell chemotaxis	30/582	306/18862	2.58966e-08	9.4158e-07	8.12758e-07	C10orf99/PRSS56/S100A7/CH25H/CCR2/PIK3CG/PRKCQ/IL34/CCL13/CXCR6/XCL2/CCR5/VAV1/STAP1/BIN2/NCKAP1L/GPR183/CCL8/CXCL11/VCAM1/CCL4/CCR7/CXCR4/CORO1A/CXCL10/CXCL13/CXCL9/GSTP1/CCL19/CCL21	30
BP	GO:0002703	regulation of leukocyte mediated immunity	24/582	209/18862	3.30422e-08	1.18984e-06	1.02705e-06	SERPINB4/IL1B/CCR2/TBX21/RSAD2/RASGRP1/CD28/CRTAM/CD84/CLEC7A/SCIMP/CD96/LILRB1/VAV1/STAP1/DNASE1L3/SH2D1A/BTK/JAK3/IL7R/SLAMF6/FCER2/PTPRC/SASH3	24
BP	GO:0030595	leukocyte chemotaxis	25/582	226/18862	3.6205e-08	1.29131e-06	1.11464e-06	C10orf99/PRSS56/S100A7/CH25H/CCR2/PIK3CG/IL34/CCL13/XCL2/CCR5/VAV1/STAP1/NCKAP1L/GPR183/CCL8/CXCL11/CCL4/CCR7/CXCR4/CORO1A/CXCL10/CXCL13/CXCL9/CCL19/CCL21	25
BP	GO:1990868	response to chemokine	16/582	97/18862	4.31389e-08	1.50986e-06	1.30329e-06	CCR2/CCL13/CXCR6/DOCK8/XCL2/CCR5/CCL8/CXCL11/CCL4/CCR7/CXCR4/CXCL10/CXCL13/CXCL9/CCL19/CCL21	16
BP	GO:1990869	cellular response to chemokine	16/582	97/18862	4.31389e-08	1.50986e-06	1.30329e-06	CCR2/CCL13/CXCR6/DOCK8/XCL2/CCR5/CCL8/CXCL11/CCL4/CCR7/CXCR4/CXCL10/CXCL13/CXCL9/CCL19/CCL21	16
BP	GO:0030183	B cell differentiation	19/582	137/18862	4.40302e-08	1.52679e-06	1.3179e-06	FCRL3/CARD11/IKZF3/BTK/JAK3/INPP5D/NCKAP1L/POU2AF1/GPR183/VCAM1/CD19/CD27/CD79B/PTPRC/ITM2A/MS4A1/SFRP1/CR2/CD79A	19
BP	GO:0034341	response to interferon-gamma	23/582	197/18862	4.6854e-08	1.6098e-06	1.38956e-06	STAR/TLR2/CCL13/JAK2/CIITA/FASLG/IFNG/GBP3/XCL2/NMI/CCL8/VCAM1/PARP14/GBP5/TRIM22/CCL4/IRF8/GBP2/GBP4/GBP1/HLA-DQA2/CCL19/CCL21	23
BP	GO:0046640	regulation of alpha-beta T cell proliferation	10/582	34/18862	4.86904e-08	1.65769e-06	1.43089e-06	LGALS7B/CCR2/CD274/PTPN22/CD28/ZAP70/RASAL3/EBI3/PTPRC/CD3E	10
BP	GO:0010818	T cell chemotaxis	9/582	27/18862	6.79786e-08	2.29351e-06	1.97973e-06	S100A7/CCR2/PIK3CG/XCL2/GPR183/CXCL11/CXCL10/CXCL13/CCL21	9
BP	GO:0070098	chemokine-mediated signaling pathway	15/582	88/18862	7.24989e-08	2.42418e-06	2.09252e-06	CCR2/CCL13/CXCR6/XCL2/CCR5/CCL8/CXCL11/CCL4/CCR7/CXCR4/CXCL10/CXCL13/CXCL9/CCL19/CCL21	15
BP	GO:0032729	positive regulation of interferon-gamma production	13/582	65/18862	7.57958e-08	2.51199e-06	2.16832e-06	IL1B/CCR2/RASGRP1/PTPN22/CRTAM/TLR8/CLEC7A/EBI3/SLAMF6/IRF8/SASH3/CD2/CD3E	13
BP	GO:0043368	positive T cell selection	10/582	36/18862	8.92741e-08	2.93273e-06	2.53149e-06	TBX21/TOX/DOCK2/CD3G/ZAP70/SLAMF6/ITPKB/PTPRC/CD3E/CD3D	10
BP	GO:0050854	regulation of antigen receptor-mediated signaling pathway	13/582	66/18862	9.17569e-08	2.96233e-06	2.55704e-06	PTPN22/SLA2/FCRL3/PAX5/CARD11/STAP1/SH2D1A/CD19/CD22/LCK/CCR7/PTPRC/GBP1	13
BP	GO:0072678	T cell migration	13/582	66/18862	9.17569e-08	2.96233e-06	2.55704e-06	C10orf99/S100A7/CCR2/PIK3CG/DOCK8/XCL2/ZAP70/GPR183/ITGAL/CXCL11/CXCL10/CXCL13/CCL21	13
BP	GO:0032496	response to lipopolysaccharide	30/582	326/18862	1.06622e-07	3.41282e-06	2.9459e-06	S100A7/SLPI/STAR/IL1B/TLR2/CD274/PTPN22/PDCD1LG2/PTGER4/JAK2/FASLG/SCIMP/CD96/LILRB1/CD180/AXL/CD6/CCR5/IDO1/STAP1/CSF2RB/IL10RA/CXCL11/VCAM1/IRF8/CCR7/CXCL10/CXCL13/CXCL9/GSTP1	30
BP	GO:0046641	positive regulation of alpha-beta T cell proliferation	8/582	21/18862	1.11759e-07	3.54693e-06	3.06166e-06	CCR2/PTPN22/CD28/ZAP70/RASAL3/EBI3/PTPRC/CD3E	8
BP	GO:0036336	dendritic cell migration	9/582	29/18862	1.37457e-07	4.32584e-06	3.73401e-06	CCR2/PIK3CG/DOCK8/CCR5/GPR183/CCR7/CXCR4/CCL19/CCL21	9
BP	GO:0001818	negative regulation of cytokine production	32/582	367/18862	1.39544e-07	4.35494e-06	3.75913e-06	LGALS7B/ERRFI1/TBX21/NLRC3/CD274/PTPN22/PDCD1LG2/PTGER4/IFNG/TLR8/CDH3/CD84/CD96/LILRB1/AXL/ABCD1/IL33/BANK1/TIGIT/IDO1/NMI/BTK/IFIH1/JAK3/SLAMF1/INPP5D/NCKAP1L/CCR7/PTPRC/GBP1/SRGN/GSTP1	32
BP	GO:1903555	regulation of tumor necrosis factor superfamily cytokine production	20/582	164/18862	1.71853e-07	5.31893e-06	4.59123e-06	CCR2/NLRC3/RASGRP1/TLR2/CD274/PTPN22/JAK2/IFNG/CLEC7A/LILRB1/AXL/IL33/IFIH1/SLAMF1/PTPRC/SASH3/CD2/CLU/GSTP1/CCL19	20
BP	GO:0032743	positive regulation of interleukin-2 production	9/582	30/18862	1.91022e-07	5.86375e-06	5.06151e-06	IL1B/CCR2/PRKCQ/CD28/CLEC7A/CARD11/PTPRC/SASH3/CD3E	9
BP	GO:0071706	tumor necrosis factor superfamily cytokine production	20/582	167/18862	2.31768e-07	7.05667e-06	6.09122e-06	CCR2/NLRC3/RASGRP1/TLR2/CD274/PTPN22/JAK2/IFNG/CLEC7A/LILRB1/AXL/IL33/IFIH1/SLAMF1/PTPRC/SASH3/CD2/CLU/GSTP1/CCL19	20
BP	GO:0031349	positive regulation of defense response	31/582	361/18862	3.06697e-07	9.26274e-06	7.99547e-06	KLK7/KLK5/PLA2G5/IL1B/CCR2/PIK3CG/RASGRP1/TLR2/MMP12/PTGER4/CD28/JAK2/PYHIN1/CRTAM/IFNG/TLR8/IL33/CARD11/NEAT1/VAV1/IDO1/CLEC10A/STAP1/AIM2/NMI/SH2D1A/BTK/MNDA/SLAMF6/GBP5/CCR7	31
BP	GO:0031341	regulation of cell killing	15/582	98/18862	3.14152e-07	9.41201e-06	8.12431e-06	SERPINB4/KRT6A/RASGRP1/CRTAM/IFNG/CLEC7A/LILRB1/VAV1/STAP1/DNASE1L3/SH2D1A/IL7R/SLAMF6/FCER2/PTPRC	15
BP	GO:0033077	T cell differentiation in thymus	13/582	73/18862	3.17659e-07	9.44152e-06	8.14979e-06	IL1B/CD28/TOX/DOCK2/CARD11/CD3G/ZAP70/IL7R/ITPKB/CCR7/PTPRC/CD3E/CD3D	13
BP	GO:0045060	negative thymic T cell selection	6/582	11/18862	3.40578e-07	1.0043e-05	8.669e-06	CD28/DOCK2/ZAP70/CCR7/PTPRC/CD3E	6
BP	GO:0002407	dendritic cell chemotaxis	8/582	24/18862	3.72151e-07	1.08883e-05	9.39864e-06	CCR2/PIK3CG/CCR5/GPR183/CCR7/CXCR4/CCL19/CCL21	8
BP	GO:0002237	response to molecule of bacterial origin	30/582	346/18862	3.87734e-07	1.12563e-05	9.71628e-06	S100A7/SLPI/STAR/IL1B/TLR2/CD274/PTPN22/PDCD1LG2/PTGER4/JAK2/FASLG/SCIMP/CD96/LILRB1/CD180/AXL/CD6/CCR5/IDO1/STAP1/CSF2RB/IL10RA/CXCL11/VCAM1/IRF8/CCR7/CXCL10/CXCL13/CXCL9/GSTP1	30
BP	GO:0035710	CD4-positive, alpha-beta T cell activation	15/582	100/18862	4.11527e-07	1.18551e-05	1.02332e-05	LGALS7B/TBX21/RSAD2/PRKCQ/CD274/PTGER4/IFNG/TOX/JAK3/NCKAP1L/GPR183/SLAMF6/SASH3/PLA2G2D/CCL19	15
BP	GO:0045621	positive regulation of lymphocyte differentiation	15/582	101/18862	4.69768e-07	1.34296e-05	1.15923e-05	IFNG/TOX/IL2RA/AXL/RHOH/ZAP70/BTK/INPP5D/NCKAP1L/IL7R/CD27/ITPKB/PTPRC/SASH3/CCL19	15
BP	GO:0032680	regulation of tumor necrosis factor production	19/582	160/18862	5.28753e-07	1.50014e-05	1.2949e-05	CCR2/NLRC3/RASGRP1/TLR2/PTPN22/JAK2/IFNG/CLEC7A/LILRB1/AXL/IL33/IFIH1/SLAMF1/PTPRC/SASH3/CD2/CLU/GSTP1/CCL19	19
BP	GO:0032640	tumor necrosis factor production	19/582	162/18862	6.41358e-07	1.80593e-05	1.55885e-05	CCR2/NLRC3/RASGRP1/TLR2/PTPN22/JAK2/IFNG/CLEC7A/LILRB1/AXL/IL33/IFIH1/SLAMF1/PTPRC/SASH3/CD2/CLU/GSTP1/CCL19	19
BP	GO:0001768	establishment of T cell polarity	6/582	12/18862	6.63367e-07	1.84023e-05	1.58846e-05	CRTAM/DOCK8/DOCK2/CCR7/CCL19/CCL21	6
BP	GO:0043383	negative T cell selection	6/582	12/18862	6.63367e-07	1.84023e-05	1.58846e-05	CD28/DOCK2/ZAP70/CCR7/PTPRC/CD3E	6
BP	GO:0097530	granulocyte migration	18/582	148/18862	7.36664e-07	2.01546e-05	1.73972e-05	S100A7/PIK3CG/IL34/CCL13/PTGER4/RHOH/XCL2/VAV1/NCKAP1L/CCL8/CXCL11/CCL4/CCR7/CXCL10/CXCL13/CXCL9/CCL19/CCL21	18
BP	GO:1903706	regulation of hemopoiesis	33/582	415/18862	7.37297e-07	2.01546e-05	1.73972e-05	CCR2/TBX21/LIF/PRKCQ/IL34/CD28/CRTAM/IFNG/GPR171/TOX/FCRL3/IL2RA/LILRB1/AXL/RHOH/GP1BA/CARD11/ZAP70/IKZF3/BTK/JAK3/INPP5D/NCKAP1L/IL7R/CD27/ITPKB/PTPRC/EVI2B/SASH3/HLA-DOA/SFRP1/CD2/CCL19	33
BP	GO:0018149	peptide cross-linking	9/582	35/18862	8.2131e-07	2.22884e-05	1.92391e-05	SPRR2E/FLG/EVPL/IVL/SPRR1A/SPRR1B/PI3/DSP/SPOCK2	9
BP	GO:0050777	negative regulation of immune response	18/582	150/18862	8.99244e-07	2.42278e-05	2.09131e-05	SERPINB4/CCR2/TBX21/NLRC3/MMP12/CD84/IL2RA/CD96/LILRB1/SAMSN1/IL33/PDCD1/NMI/JAK3/INPP5D/IL7R/PARP14/PTPRC	18
BP	GO:0046632	alpha-beta T cell differentiation	15/582	107/18862	1.00409e-06	2.68593e-05	2.31846e-05	TBX21/RSAD2/ITK/PTGER4/IFNG/TOX/ZAP70/JAK3/NCKAP1L/GPR183/SLAMF6/ITPKB/SASH3/PLA2G2D/CCL19	15
BP	GO:0050672	negative regulation of lymphocyte proliferation	13/582	81/18862	1.10289e-06	2.92931e-05	2.52854e-05	LGALS7B/GAL/MAD1L1/CD274/PDCD1LG2/CRTAM/IL2RA/LILRB1/IDO1/BTK/MNDA/INPP5D/PLA2G2D	13
BP	GO:0001767	establishment of lymphocyte polarity	6/582	13/18862	1.19981e-06	3.14216e-05	2.71227e-05	CRTAM/DOCK8/DOCK2/CCR7/CCL19/CCL21	6
BP	GO:0001771	immunological synapse formation	6/582	13/18862	1.19981e-06	3.14216e-05	2.71227e-05	DOCK8/DOCK2/CD6/CCR7/CCL19/CCL21	6
BP	GO:0032945	negative regulation of mononuclear cell proliferation	13/582	82/18862	1.27424e-06	3.3139e-05	2.86051e-05	LGALS7B/GAL/MAD1L1/CD274/PDCD1LG2/CRTAM/IL2RA/LILRB1/IDO1/BTK/MNDA/INPP5D/PLA2G2D	13
BP	GO:1902107	positive regulation of leukocyte differentiation	18/582	154/18862	1.32569e-06	3.4005e-05	2.93526e-05	LIF/IL34/IFNG/TOX/IL2RA/AXL/RHOH/ZAP70/BTK/INPP5D/NCKAP1L/IL7R/CD27/ITPKB/PTPRC/EVI2B/SASH3/CCL19	18
BP	GO:1903708	positive regulation of hemopoiesis	18/582	154/18862	1.32569e-06	3.4005e-05	2.93526e-05	LIF/IL34/IFNG/TOX/IL2RA/AXL/RHOH/ZAP70/BTK/INPP5D/NCKAP1L/IL7R/CD27/ITPKB/PTPRC/EVI2B/SASH3/CCL19	18
BP	GO:0002819	regulation of adaptive immune response	19/582	170/18862	1.345e-06	3.42656e-05	2.95776e-05	IL1B/CCR2/TBX21/RSAD2/PRKCQ/CD274/CD28/LILRB1/SAMSN1/IL33/BTK/JAK3/TNFSF13B/IL7R/CD48/FCER2/PTPRC/SASH3/CCL19	19
BP	GO:0007204	positive regulation of cytosolic calcium ion concentration	27/582	310/18862	1.356e-06	3.43122e-05	2.96178e-05	JSRP1/CCR2/GPR174/PIK3CG/PTGER4/JAK2/FASLG/CXCR6/CLIC2/CD38/P2RY10/CCR5/S1PR4/CXCL11/CD19/LCK/CCR7/PTPRC/MS4A1/CXCR4/CORO1A/CXCL10/CXCL13/CD52/CXCL9/CCL19/CCL21	27
BP	GO:0071621	granulocyte chemotaxis	16/582	124/18862	1.36979e-06	3.44286e-05	2.97183e-05	S100A7/PIK3CG/IL34/CCL13/XCL2/VAV1/NCKAP1L/CCL8/CXCL11/CCL4/CCR7/CXCL10/CXCL13/CXCL9/CCL19/CCL21	16
BP	GO:0002705	positive regulation of leukocyte mediated immunity	16/582	125/18862	1.5268e-06	3.8119e-05	3.29038e-05	IL1B/TBX21/RSAD2/RASGRP1/CD28/CRTAM/CLEC7A/SCIMP/VAV1/STAP1/SH2D1A/BTK/SLAMF6/FCER2/PTPRC/SASH3	16
BP	GO:0032663	regulation of interleukin-2 production	11/582	59/18862	1.60292e-06	3.97545e-05	3.43155e-05	IL1B/CCR2/TBX21/PRKCQ/CD28/CLEC7A/CARD11/PTPRC/SASH3/GBP1/CD3E	11
BP	GO:0070227	lymphocyte apoptotic process	12/582	71/18862	1.61717e-06	3.98441e-05	3.43928e-05	PRKCQ/CD274/FASLG/IL2RA/DOCK8/CD3G/PDCD1/IDO1/BTK/JAK3/IL7R/CD27	12
BP	GO:0002706	regulation of lymphocyte mediated immunity	18/582	157/18862	1.75779e-06	4.30256e-05	3.71391e-05	SERPINB4/IL1B/CCR2/TBX21/RSAD2/RASGRP1/CD28/CRTAM/CD96/LILRB1/VAV1/SH2D1A/BTK/IL7R/SLAMF6/FCER2/PTPRC/SASH3	18
BP	GO:0070231	T cell apoptotic process	10/582	49/18862	2.01121e-06	4.89089e-05	4.22175e-05	PRKCQ/CD274/FASLG/IL2RA/DOCK8/PDCD1/IDO1/JAK3/IL7R/CD27	10
BP	GO:0002702	positive regulation of production of molecular mediator of immune response	14/582	99/18862	2.066e-06	4.99172e-05	4.30878e-05	KLK7/KLK5/IL1B/TBX21/RSAD2/PTPN22/CD28/CLEC7A/SCIMP/LILRB1/IL33/PTPRC/MZB1/SASH3	14
BP	GO:0032623	interleukin-2 production	11/582	61/18862	2.26451e-06	5.43626e-05	4.69251e-05	IL1B/CCR2/TBX21/PRKCQ/CD28/CLEC7A/CARD11/PTPRC/SASH3/GBP1/CD3E	11
BP	GO:0045577	regulation of B cell differentiation	8/582	30/18862	2.51455e-06	5.99808e-05	5.17746e-05	FCRL3/CARD11/IKZF3/BTK/INPP5D/NCKAP1L/CD27/SFRP1	8
BP	GO:0032760	positive regulation of tumor necrosis factor production	13/582	87/18862	2.53859e-06	6.01709e-05	5.19387e-05	CCR2/RASGRP1/TLR2/JAK2/IFNG/CLEC7A/IL33/IFIH1/PTPRC/SASH3/CD2/CLU/CCL19	13
BP	GO:0030890	positive regulation of B cell proliferation	9/582	40/18862	2.77157e-06	6.4872e-05	5.59966e-05	FCRL3/CD38/CARD11/TNFSF13B/NCKAP1L/TNFRSF13C/GPR183/PTPRC/SASH3	9
BP	GO:0032735	positive regulation of interleukin-12 production	9/582	40/18862	2.77157e-06	6.4872e-05	5.59966e-05	TLR2/IFNG/CLEC7A/SCIMP/IDO1/IRF8/CCR7/LTB/CCL19	9
BP	GO:0030593	neutrophil chemotaxis	14/582	103/18862	3.34099e-06	7.77144e-05	6.7082e-05	PIK3CG/CCL13/XCL2/VAV1/NCKAP1L/CCL8/CXCL11/CCL4/CCR7/CXCL10/CXCL13/CXCL9/CCL19/CCL21	14
BP	GO:1903557	positive regulation of tumor necrosis factor superfamily cytokine production	13/582	90/18862	3.7466e-06	8.66113e-05	7.47617e-05	CCR2/RASGRP1/TLR2/JAK2/IFNG/CLEC7A/IL33/IFIH1/PTPRC/SASH3/CD2/CLU/CCL19	13
BP	GO:0070228	regulation of lymphocyte apoptotic process	10/582	54/18862	5.09854e-06	0.000117141	0.000101115	PRKCQ/CD274/DOCK8/CD3G/PDCD1/IDO1/BTK/JAK3/IL7R/CD27	10
BP	GO:0010819	regulation of T cell chemotaxis	6/582	16/18862	5.17247e-06	0.000118115	0.000101955	S100A7/CCR2/XCL2/CXCL10/CXCL13/CCL21	6
BP	GO:0050766	positive regulation of phagocytosis	11/582	67/18862	5.88741e-06	0.000133626	0.000115344	PLA2G5/IL1B/IL15RA/IFNG/CLEC7A/DOCK2/STAP1/NCKAP1L/SIRPG/IL2RB/PTPRC	11
BP	GO:1990266	neutrophil migration	15/582	123/18862	5.93079e-06	0.0001338	0.000115494	PIK3CG/CCL13/RHOH/XCL2/VAV1/NCKAP1L/CCL8/CXCL11/CCL4/CCR7/CXCL10/CXCL13/CXCL9/CCL19/CCL21	15
BP	GO:0002822	regulation of adaptive immune response based on somatic recombination of immune receptors built from immunoglobulin superfamily domains	17/582	155/18862	6.2162e-06	0.000139399	0.000120327	IL1B/CCR2/TBX21/RSAD2/PRKCQ/CD274/CD28/LILRB1/IL33/BTK/JAK3/TNFSF13B/IL7R/FCER2/PTPRC/SASH3/CCL19	17
BP	GO:0043367	CD4-positive, alpha-beta T cell differentiation	12/582	81/18862	6.7486e-06	0.000150438	0.000129856	TBX21/RSAD2/PTGER4/IFNG/TOX/JAK3/NCKAP1L/GPR183/SLAMF6/SASH3/PLA2G2D/CCL19	12
BP	GO:0070232	regulation of T cell apoptotic process	8/582	34/18862	6.99544e-06	0.000155017	0.000133809	PRKCQ/CD274/DOCK8/PDCD1/IDO1/JAK3/IL7R/CD27	8
BP	GO:0006874	cellular calcium ion homeostasis	32/582	442/18862	7.83236e-06	0.000172542	0.000148936	SLC24A4/SLC25A27/STC1/JSRP1/CCR2/GPR174/PIK3CG/CCL13/PTGER4/JAK2/FASLG/CXCR6/CLIC2/CD38/P2RY10/CCR5/S1PR4/CCL8/CXCL11/CD19/LCK/CCR7/PTPRC/MS4A1/CXCR4/CORO1A/CXCL10/CXCL13/CD52/CXCL9/CCL19/CCL21	32
BP	GO:0019730	antimicrobial humoral response	16/582	142/18862	8.20586e-06	0.000179713	0.000155126	KLK7/KLK5/KRT6A/S100A7/PI3/SLPI/CCL13/CXCL11/CXCL10/CXCL13/CLU/JCHAIN/CXCL9/IGHM/IGKV3-20/IGHA1	16
BP	GO:0051209	release of sequestered calcium ion into cytosol	14/582	112/18862	9.04615e-06	0.000196964	0.000170017	JSRP1/FASLG/CLIC2/CCR5/CXCL11/CD19/LCK/CCR7/PTPRC/CORO1A/CXCL10/CXCL9/CCL19/CCL21	14
BP	GO:0051480	regulation of cytosolic calcium ion concentration	27/582	344/18862	9.51906e-06	0.000206063	0.000177871	JSRP1/CCR2/GPR174/PIK3CG/PTGER4/JAK2/FASLG/CXCR6/CLIC2/CD38/P2RY10/CCR5/S1PR4/CXCL11/CD19/LCK/CCR7/PTPRC/MS4A1/CXCR4/CORO1A/CXCL10/CXCL13/CD52/CXCL9/CCL19/CCL21	27
BP	GO:0051283	negative regulation of sequestering of calcium ion	14/582	113/18862	1.00379e-05	0.000216047	0.000186488	JSRP1/FASLG/CLIC2/CCR5/CXCL11/CD19/LCK/CCR7/PTPRC/CORO1A/CXCL10/CXCL9/CCL19/CCL21	14
BP	GO:1901623	regulation of lymphocyte chemotaxis	7/582	26/18862	1.01353e-05	0.000216895	0.00018722	S100A7/CCR2/XCL2/CCL4/CXCL10/CXCL13/CCL21	7
BP	GO:0097048	dendritic cell apoptotic process	5/582	11/18862	1.08863e-05	0.000230335	0.000198822	LILRB1/AXL/CCR7/CCL19/CCL21	5
BP	GO:2000668	regulation of dendritic cell apoptotic process	5/582	11/18862	1.08863e-05	0.000230335	0.000198822	LILRB1/AXL/CCR7/CCL19/CCL21	5
BP	GO:0032695	negative regulation of interleukin-12 production	6/582	18/18862	1.13744e-05	0.00023931	0.000206569	TLR8/LILRB1/TIGIT/JAK3/SLAMF1/CCR7	6
BP	GO:0071222	cellular response to lipopolysaccharide	19/582	197/18862	1.18596e-05	0.000248124	0.000214177	STAR/IL1B/TLR2/CD274/PTPN22/PDCD1LG2/SCIMP/LILRB1/CD180/AXL/CD6/CCR5/STAP1/CXCL11/IRF8/CXCL10/CXCL13/CXCL9/GSTP1	19
BP	GO:0071216	cellular response to biotic stimulus	21/582	233/18862	1.19333e-05	0.000248279	0.000214311	STAR/IL1B/TLR2/CD274/PTPN22/PDCD1LG2/CLEC7A/SCIMP/LILRB1/CD180/AXL/CD6/CCR5/STAP1/BTK/CXCL11/IRF8/CXCL10/CXCL13/CXCL9/GSTP1	21
BP	GO:0051282	regulation of sequestering of calcium ion	14/582	115/18862	1.23142e-05	0.000254789	0.00021993	JSRP1/FASLG/CLIC2/CCR5/CXCL11/CD19/LCK/CCR7/PTPRC/CORO1A/CXCL10/CXCL9/CCL19/CCL21	14
BP	GO:0019722	calcium-mediated signaling	19/582	198/18862	1.27491e-05	0.000262337	0.000226446	BHLHA15/CCR2/SLA2/CXCR6/CLIC2/CCR5/ZAP70/BTK/TBC1D10C/VCAM1/GPR143/CCL4/CD22/CCR7/PTPRC/PLEK/GBP1/CD3E/CXCR4	19
BP	GO:0036037	CD8-positive, alpha-beta T cell activation	7/582	27/18862	1.33203e-05	0.000272594	0.000235299	CD274/PTPN22/WDFY4/CRTAM/TOX/LILRB1/NCKAP1L	7
BP	GO:0055074	calcium ion homeostasis	32/582	454/18862	1.34684e-05	0.000274125	0.000236621	SLC24A4/SLC25A27/STC1/JSRP1/CCR2/GPR174/PIK3CG/CCL13/PTGER4/JAK2/FASLG/CXCR6/CLIC2/CD38/P2RY10/CCR5/S1PR4/CCL8/CXCL11/CD19/LCK/CCR7/PTPRC/MS4A1/CXCR4/CORO1A/CXCL10/CXCL13/CD52/CXCL9/CCL19/CCL21	32
BP	GO:0032653	regulation of interleukin-10 production	10/582	60/18862	1.36041e-05	0.000275391	0.000237714	TLR2/CD274/PDCD1LG2/CD28/CLEC7A/LILRB1/TIGIT/IDO1/JAK3/SASH3	10
BP	GO:2000403	positive regulation of lymphocyte migration	8/582	37/18862	1.371e-05	0.000276044	0.000238277	S100A7/CCR2/DOCK8/XCL2/CCL4/CXCL10/CXCL13/CCL21	8
BP	GO:0097529	myeloid leukocyte migration	20/582	218/18862	1.47786e-05	0.000295967	0.000255474	S100A7/CCR2/PIK3CG/IL34/CCL13/PTGER4/RHOH/XCL2/VAV1/STAP1/NCKAP1L/CCL8/CXCL11/CCL4/CCR7/CXCL10/CXCL13/CXCL9/CCL19/CCL21	20
BP	GO:0050729	positive regulation of inflammatory response	15/582	133/18862	1.54701e-05	0.000308167	0.000266006	IL1B/CCR2/PIK3CG/TLR2/PTGER4/CD28/JAK2/IFNG/IL33/NEAT1/IDO1/STAP1/NMI/BTK/CCR7	15
BP	GO:0071356	cellular response to tumor necrosis factor	24/582	296/18862	1.73686e-05	0.000344156	0.000297071	CD70/CCL13/TNFRSF9/JAK2/GBP3/XCL2/TNFRSF17/AIM2/TNFSF13B/TNFRSF13C/CCL8/VCAM1/BIRC3/CCL4/CD27/GBP2/CHI3L1/TCL1A/GBP1/SFRP1/LTB/GSTP1/CCL19/CCL21	24
BP	GO:0050868	negative regulation of T cell activation	14/582	119/18862	1.82727e-05	0.000358047	0.000309061	LGALS7B/MAD1L1/LAX1/TBX21/CD274/PTPN22/PDCD1LG2/CRTAM/IL2RA/LILRB1/TIGIT/IDO1/JAK3/PLA2G2D	14
BP	GO:0051208	sequestering of calcium ion	14/582	119/18862	1.82727e-05	0.000358047	0.000309061	JSRP1/FASLG/CLIC2/CCR5/CXCL11/CD19/LCK/CCR7/PTPRC/CORO1A/CXCL10/CXCL9/CCL19/CCL21	14
BP	GO:0032613	interleukin-10 production	10/582	62/18862	1.83565e-05	0.000358047	0.000309061	TLR2/CD274/PDCD1LG2/CD28/CLEC7A/LILRB1/TIGIT/IDO1/JAK3/SASH3	10
BP	GO:0002831	regulation of response to biotic stimulus	30/582	420/18862	1.94191e-05	0.000376812	0.000325259	KLK7/KLK5/SERPINB4/PLA2G5/NLRC3/RASGRP1/CD274/PTPN22/MMP12/JAK2/PYHIN1/CRTAM/IFNG/TLR8/SCIMP/IL2RA/CD96/LILRB1/CD180/CARD11/VAV1/CLEC10A/AIM2/NMI/SH2D1A/MNDA/SLAMF6/PARP14/GBP5/BIRC3	30
BP	GO:0002685	regulation of leukocyte migration	19/582	205/18862	2.08456e-05	0.000402405	0.00034735	C10orf99/PRSS56/S100A7/CCR2/IL34/PTGER4/DOCK8/RHOH/XCL2/IL33/STAP1/NCKAP1L/CCL8/CCL4/CCR7/CXCL10/CXCL13/CCL19/CCL21	19
BP	GO:0031343	positive regulation of cell killing	10/582	63/18862	2.12248e-05	0.000407626	0.000351857	RASGRP1/CRTAM/IFNG/CLEC7A/VAV1/STAP1/SH2D1A/SLAMF6/FCER2/PTPRC	10
BP	GO:0070371	ERK1 and ERK2 cascade	25/582	320/18862	2.18898e-05	0.000418251	0.000361028	S100A7/FGFR3/PDGFC/PLA2G5/IL1B/ERRFI1/LIF/RASGRP1/PTPN22/CCL13/PTGER4/SCIMP/XCL2/SLAMF1/GPR183/CCL8/TBC1D10C/CCL4/CCR7/PTPRC/CHI3L1/GBP1/GSTP1/CCL19/CCL21	25
BP	GO:0051767	nitric-oxide synthase biosynthetic process	6/582	20/18862	2.25295e-05	0.000421864	0.000364147	TLR2/JAK2/IFNG/IL33/FCER2/GSTP1	6
BP	GO:0051769	regulation of nitric-oxide synthase biosynthetic process	6/582	20/18862	2.25295e-05	0.000421864	0.000364147	TLR2/JAK2/IFNG/IL33/FCER2/GSTP1	6
BP	GO:0070233	negative regulation of T cell apoptotic process	6/582	20/18862	2.25295e-05	0.000421864	0.000364147	PRKCQ/DOCK8/IDO1/JAK3/IL7R/CD27	6
BP	GO:0140131	positive regulation of lymphocyte chemotaxis	6/582	20/18862	2.25295e-05	0.000421864	0.000364147	S100A7/CCR2/XCL2/CCL4/CXCL13/CCL21	6
BP	GO:0002690	positive regulation of leukocyte chemotaxis	12/582	91/18862	2.27539e-05	0.000423835	0.000365848	PRSS56/S100A7/CCR2/IL34/XCL2/NCKAP1L/CCL4/CCR7/CXCL10/CXCL13/CCL19/CCL21	12
BP	GO:0070372	regulation of ERK1 and ERK2 cascade	24/582	301/18862	2.28611e-05	0.000423835	0.000365848	S100A7/FGFR3/PDGFC/PLA2G5/IL1B/ERRFI1/LIF/RASGRP1/PTPN22/CCL13/SCIMP/XCL2/SLAMF1/GPR183/CCL8/TBC1D10C/CCL4/CCR7/PTPRC/CHI3L1/GBP1/GSTP1/CCL19/CCL21	24
BP	GO:1903038	negative regulation of leukocyte cell-cell adhesion	15/582	138/18862	2.40906e-05	0.00044443	0.000383626	LGALS7B/MAD1L1/LAX1/TBX21/CD274/PTPN22/PDCD1LG2/CRTAM/IL2RA/LILRB1/TIGIT/IDO1/JAK3/PLA2G2D/CCL21	15
BP	GO:0032732	positive regulation of interleukin-1 production	10/582	64/18862	2.44694e-05	0.000449206	0.000387749	NLRP1/JAK2/PYHIN1/IFNG/TLR8/CLEC7A/AIM2/MNDA/IGHD/CCL19	10
BP	GO:0071219	cellular response to molecule of bacterial origin	19/582	209/18862	2.73065e-05	0.000498844	0.000430595	STAR/IL1B/TLR2/CD274/PTPN22/PDCD1LG2/SCIMP/LILRB1/CD180/AXL/CD6/CCR5/STAP1/CXCL11/IRF8/CXCL10/CXCL13/CXCL9/GSTP1	19
BP	GO:2000406	positive regulation of T cell migration	7/582	30/18862	2.81768e-05	0.000509492	0.000439787	S100A7/CCR2/DOCK8/XCL2/CXCL10/CXCL13/CCL21	7
BP	GO:0002708	positive regulation of lymphocyte mediated immunity	13/582	108/18862	2.82976e-05	0.000509492	0.000439787	IL1B/TBX21/RSAD2/RASGRP1/CD28/CRTAM/VAV1/SH2D1A/BTK/SLAMF6/FCER2/PTPRC/SASH3	13
BP	GO:0032611	interleukin-1 beta production	13/582	108/18862	2.82976e-05	0.000509492	0.000439787	ERRFI1/NLRP1/JAK2/PYHIN1/IFNG/TLR8/CLEC7A/AIM2/MNDA/GBP5/CCR7/GSTP1/CCL19	13
BP	GO:0001776	leukocyte homeostasis	11/582	79/18862	2.96412e-05	0.000528601	0.000456281	GPR174/IL2RA/AXL/TNFRSF17/JAK3/TNFSF13B/NCKAP1L/GPR183/SIT1/ITPKB/CORO1A	11
BP	GO:0001910	regulation of leukocyte mediated cytotoxicity	11/582	79/18862	2.96412e-05	0.000528601	0.000456281	SERPINB4/RASGRP1/CRTAM/LILRB1/VAV1/STAP1/DNASE1L3/SH2D1A/IL7R/SLAMF6/PTPRC	11
BP	GO:0002704	negative regulation of leukocyte mediated immunity	9/582	53/18862	3.14318e-05	0.000556805	0.000480626	SERPINB4/CCR2/TBX21/CD84/CD96/LILRB1/JAK3/IL7R/PTPRC	9
BP	GO:0032675	regulation of interleukin-6 production	16/582	158/18862	3.15343e-05	0.000556805	0.000480626	IL1B/NLRC3/TLR2/PTPN22/POU2F2/IFNG/TLR8/CLEC7A/SCIMP/IL33/BANK1/IFIH1/SLAMF1/INPP5D/NCKAP1L/POU2AF1	16
BP	GO:0050764	regulation of phagocytosis	12/582	94/18862	3.16687e-05	0.000556805	0.000480626	PLA2G5/IL1B/TLR2/IL15RA/IFNG/CLEC7A/DOCK2/STAP1/NCKAP1L/SIRPG/IL2RB/PTPRC	12
BP	GO:0032612	interleukin-1 production	14/582	126/18862	3.4958e-05	0.000611766	0.000528067	ERRFI1/NLRP1/JAK2/PYHIN1/IFNG/TLR8/CLEC7A/AIM2/MNDA/GBP5/CCR7/IGHD/GSTP1/CCL19	14
BP	GO:0072507	divalent inorganic cation homeostasis	33/582	499/18862	3.58223e-05	0.000623974	0.000538606	SLC24A4/SLC25A27/STC1/JSRP1/CCR2/GPR174/PIK3CG/CCL13/PTGER4/JAK2/FASLG/CXCR6/CLIC2/CD38/P2RY10/CCR5/S1PR4/CCL8/CXCL11/TMC8/CD19/LCK/CCR7/PTPRC/MS4A1/CXCR4/CORO1A/CXCL10/CXCL13/CD52/CXCL9/CCL19/CCL21	33
BP	GO:0072503	cellular divalent inorganic cation homeostasis	32/582	480/18862	4.02206e-05	0.000697343	0.000601937	SLC24A4/SLC25A27/STC1/JSRP1/CCR2/GPR174/PIK3CG/CCL13/PTGER4/JAK2/FASLG/CXCR6/CLIC2/CD38/P2RY10/CCR5/S1PR4/CCL8/CXCL11/CD19/LCK/CCR7/PTPRC/MS4A1/CXCR4/CORO1A/CXCL10/CXCL13/CD52/CXCL9/CCL19/CCL21	32
BP	GO:0002922	positive regulation of humoral immune response	6/582	22/18862	4.1145e-05	0.000707399	0.000610617	KLK7/KLK5/IL1B/FCER2/CCR7/PTPRC	6
BP	GO:0001906	cell killing	17/582	179/18862	4.11783e-05	0.000707399	0.000610617	SERPINB4/KRT6A/RASGRP1/CCL13/CRTAM/IFNG/CLEC7A/LILRB1/VAV1/STAP1/DNASE1L3/SH2D1A/IL7R/SLAMF6/FCER2/PTPRC/CORO1A	17
BP	GO:0032635	interleukin-6 production	16/582	162/18862	4.28528e-05	0.000732802	0.000632544	IL1B/NLRC3/TLR2/PTPN22/POU2F2/IFNG/TLR8/CLEC7A/SCIMP/IL33/BANK1/IFIH1/SLAMF1/INPP5D/NCKAP1L/POU2AF1	16
BP	GO:2000404	regulation of T cell migration	8/582	43/18862	4.37533e-05	0.000744801	0.000642901	C10orf99/S100A7/CCR2/DOCK8/XCL2/CXCL10/CXCL13/CCL21	8
BP	GO:0045088	regulation of innate immune response	24/582	315/18862	4.754e-05	0.000805554	0.000695343	SERPINB4/PLA2G5/NLRC3/RASGRP1/PTPN22/MMP12/JAK2/PYHIN1/CRTAM/IFNG/TLR8/CD96/LILRB1/CARD11/VAV1/CLEC10A/AIM2/NMI/SH2D1A/MNDA/SLAMF6/PARP14/GBP5/BIRC3	24
BP	GO:0007162	negative regulation of cell adhesion	23/582	295/18862	4.77525e-05	0.000805554	0.000695343	LGALS7B/ANGPT2/MAD1L1/LAX1/CYP1B1/TBX21/CD274/PTPN22/PDCD1LG2/MMP12/JAK2/SEMA4D/CRTAM/IL2RA/LILRB1/TIGIT/IDO1/JAK3/ADAMDEC1/PTPRC/GBP1/PLA2G2D/CCL21	23
BP	GO:0032731	positive regulation of interleukin-1 beta production	9/582	56/18862	4.94935e-05	0.00083118	0.000717463	NLRP1/JAK2/PYHIN1/IFNG/TLR8/CLEC7A/AIM2/MNDA/CCL19	9
BP	GO:0002718	regulation of cytokine production involved in immune response	11/582	84/18862	5.30178e-05	0.000886392	0.000765121	IL1B/CCR2/TBX21/RSAD2/CLEC7A/SCIMP/CD96/LILRB1/BTK/JAK3/SASH3	11
BP	GO:0002824	positive regulation of adaptive immune response based on somatic recombination of immune receptors built from immunoglobulin superfamily domains	12/582	99/18862	5.33074e-05	0.000887272	0.000765881	IL1B/CCR2/TBX21/RSAD2/PRKCQ/CD274/CD28/BTK/TNFSF13B/FCER2/PTPRC/SASH3	12
BP	GO:0050869	negative regulation of B cell activation	7/582	33/18862	5.45644e-05	0.000904175	0.000780471	SAMSN1/BANK1/BTK/MNDA/INPP5D/TBC1D10C/SFRP1	7
BP	GO:0034612	response to tumor necrosis factor	24/582	320/18862	6.0975e-05	0.00100595	0.000868324	CD70/CCL13/TNFRSF9/JAK2/GBP3/XCL2/TNFRSF17/AIM2/TNFSF13B/TNFRSF13C/CCL8/VCAM1/BIRC3/CCL4/CD27/GBP2/CHI3L1/TCL1A/GBP1/SFRP1/LTB/GSTP1/CCL19/CCL21	24
BP	GO:0002687	positive regulation of leukocyte migration	14/582	133/18862	6.37396e-05	0.00103966	0.000897422	PRSS56/S100A7/CCR2/IL34/DOCK8/XCL2/NCKAP1L/CCL8/CCL4/CCR7/CXCL10/CXCL13/CCL19/CCL21	14
BP	GO:0010820	positive regulation of T cell chemotaxis	5/582	15/18862	6.38511e-05	0.00103966	0.000897422	S100A7/CCR2/XCL2/CXCL13/CCL21	5
BP	GO:0051770	positive regulation of nitric-oxide synthase biosynthetic process	5/582	15/18862	6.38511e-05	0.00103966	0.000897422	TLR2/JAK2/IFNG/IL33/FCER2	5
BP	GO:0097553	calcium ion transmembrane import into cytosol	14/582	134/18862	6.92002e-05	0.00112188	0.000968393	JSRP1/FASLG/CLIC2/CCR5/CXCL11/CD19/LCK/CCR7/PTPRC/CORO1A/CXCL10/CXCL9/CCL19/CCL21	14
BP	GO:0050920	regulation of chemotaxis	19/582	224/18862	7.04153e-05	0.00113666	0.00098115	PRSS56/S100A7/SEMA3A/ANGPT2/CCR2/IL34/SEMA4D/XCL2/STAP1/NCKAP1L/GPR183/CCL4/CCR7/CXCR4/CXCL10/CXCL13/GSTP1/CCL19/CCL21	19
BP	GO:0060402	calcium ion transport into cytosol	15/582	152/18862	7.44933e-05	0.00119733	0.00103352	JSRP1/FASLG/CLIC2/CCR5/CXCL11/CD19/LCK/CCR7/PTPRC/MS4A1/CORO1A/CXCL10/CXCL9/CCL19/CCL21	15
BP	GO:0002688	regulation of leukocyte chemotaxis	13/582	119/18862	7.88177e-05	0.0012515	0.00108028	PRSS56/S100A7/CCR2/IL34/XCL2/STAP1/NCKAP1L/CCL4/CCR7/CXCL10/CXCL13/CCL19/CCL21	13
BP	GO:0032652	regulation of interleukin-1 production	13/582	119/18862	7.88177e-05	0.0012515	0.00108028	ERRFI1/NLRP1/JAK2/PYHIN1/IFNG/TLR8/CLEC7A/AIM2/MNDA/CCR7/IGHD/GSTP1/CCL19	13
BP	GO:0032651	regulation of interleukin-1 beta production	12/582	103/18862	7.88661e-05	0.0012515	0.00108028	ERRFI1/NLRP1/JAK2/PYHIN1/IFNG/TLR8/CLEC7A/AIM2/MNDA/CCR7/GSTP1/CCL19	12
BP	GO:0002285	lymphocyte activation involved in immune response	17/582	189/18862	8.15229e-05	0.00128641	0.00111041	TBX21/PTGER4/CD28/IFNG/LILRB1/CD180/JAK3/POU2AF1/GPR183/ITGAL/SLAMF6/CD19/PTPRC/ITM2A/CORO1A/LCP1/CCL19	17
BP	GO:0045582	positive regulation of T cell differentiation	11/582	88/18862	8.17533e-05	0.00128641	0.00111041	IFNG/IL2RA/RHOH/ZAP70/NCKAP1L/IL7R/CD27/ITPKB/PTPRC/SASH3/CCL19	11
BP	GO:0001774	microglial cell activation	8/582	47/18862	8.51341e-05	0.001334	0.00115149	TLR2/JAK2/IFNG/TLR8/IL33/STAP1/PTPRC/CLU	8
BP	GO:0018108	peptidyl-tyrosine phosphorylation	26/582	369/18862	8.61706e-05	0.00134462	0.00116066	FGFR3/ALK/AREG/EPHA4/PDGFC/CLK4/ERRFI1/LIF/IL34/ITK/JAK2/SEMA4D/IFNG/CLEC7A/AXL/SAMSN1/ZAP70/BANK1/STAP1/BTK/JAK3/PARP14/LCK/PTPRC/SFRP1/CD3E	26
BP	GO:0002821	positive regulation of adaptive immune response	12/582	104/18862	8.66995e-05	0.00134726	0.00116294	IL1B/CCR2/TBX21/RSAD2/PRKCQ/CD274/CD28/BTK/TNFSF13B/FCER2/PTPRC/SASH3	12
BP	GO:0070374	positive regulation of ERK1 and ERK2 cascade	18/582	210/18862	9.48396e-05	0.00146766	0.00126687	S100A7/FGFR3/PDGFC/PLA2G5/RASGRP1/PTPN22/CCL13/SCIMP/XCL2/SLAMF1/GPR183/CCL8/CCL4/CCR7/PTPRC/CHI3L1/CCL19/CCL21	18
BP	GO:0018212	peptidyl-tyrosine modification	26/582	372/18862	9.8309e-05	0.00151509	0.00130781	FGFR3/ALK/AREG/EPHA4/PDGFC/CLK4/ERRFI1/LIF/IL34/ITK/JAK2/SEMA4D/IFNG/CLEC7A/AXL/SAMSN1/ZAP70/BANK1/STAP1/BTK/JAK3/PARP14/LCK/PTPRC/SFRP1/CD3E	26
BP	GO:0002715	regulation of natural killer cell mediated immunity	8/582	48/18862	9.94321e-05	0.00152612	0.00131733	SERPINB4/RASGRP1/CRTAM/CD96/LILRB1/VAV1/SH2D1A/SLAMF6	8
BP	GO:0060333	interferon-gamma-mediated signaling pathway	11/582	91/18862	0.000111229	0.00170021	0.0014676	JAK2/CIITA/IFNG/NMI/VCAM1/PARP14/TRIM22/IRF8/GBP2/GBP1/HLA-DQA2	11
BP	GO:0071677	positive regulation of mononuclear cell migration	9/582	63/18862	0.000127674	0.00193578	0.00167094	S100A7/CCR2/DOCK8/XCL2/CCL4/CCR7/CXCL10/CXCL13/CCL21	9
BP	GO:2000401	regulation of lymphocyte migration	9/582	63/18862	0.000127674	0.00193578	0.00167094	C10orf99/S100A7/CCR2/DOCK8/XCL2/CCL4/CXCL10/CXCL13/CCL21	9
BP	GO:0002698	negative regulation of immune effector process	13/582	125/18862	0.00013062	0.00197247	0.00170261	SERPINB4/CCR2/TBX21/CD84/FCRL3/IL2RA/CD96/LILRB1/IL33/JAK3/IL7R/CD22/PTPRC	13
BP	GO:0002367	cytokine production involved in immune response	11/582	93/18862	0.000135551	0.00203871	0.00175979	IL1B/CCR2/TBX21/RSAD2/CLEC7A/SCIMP/CD96/LILRB1/BTK/JAK3/SASH3	11
BP	GO:0002833	positive regulation of response to biotic stimulus	20/582	258/18862	0.0001581	0.00236834	0.00204432	KLK7/KLK5/PLA2G5/RASGRP1/CD274/MMP12/PYHIN1/CRTAM/TLR8/SCIMP/CD180/CARD11/VAV1/CLEC10A/AIM2/NMI/SH2D1A/MNDA/SLAMF6/GBP5	20
BP	GO:0002701	negative regulation of production of molecular mediator of immune response	7/582	39/18862	0.000167353	0.00249695	0.00215534	TBX21/FCRL3/CD96/LILRB1/IL33/JAK3/CD22	7
BP	GO:0051607	defense response to virus	20/582	260/18862	0.00017532	0.00259516	0.0022401	TRIM52/IFI44L/RSAD2/NLRP1/PTPN22/MMP12/IFNG/TLR8/IL2RA/LILRB1/GBP3/IL33/AIM2/IFIH1/TRIM22/BIRC3/PTPRC/GBP1/CXCL10/CXCL9	20
BP	GO:0140546	defense response to symbiont	20/582	260/18862	0.00017532	0.00259516	0.0022401	TRIM52/IFI44L/RSAD2/NLRP1/PTPN22/MMP12/IFNG/TLR8/IL2RA/LILRB1/GBP3/IL33/AIM2/IFIH1/TRIM22/BIRC3/PTPRC/GBP1/CXCL10/CXCL9	20
BP	GO:0050855	regulation of B cell receptor signaling pathway	6/582	28/18862	0.000177463	0.00261653	0.00225855	PTPN22/FCRL3/PAX5/STAP1/CD19/CD22	6
BP	GO:0042130	negative regulation of T cell proliferation	9/582	66/18862	0.000183962	0.00270171	0.00233208	LGALS7B/MAD1L1/CD274/PDCD1LG2/CRTAM/IL2RA/LILRB1/IDO1/PLA2G2D	9
BP	GO:0006816	calcium ion transport	27/582	409/18862	0.000186191	0.00272378	0.00235113	SLC24A4/BHLHA15/STC1/JSRP1/REM1/PIK3CG/GEM/FASLG/CD84/FCRL3/CLIC2/LILRB1/CCR5/CCL8/CXCL11/CD19/CCL4/LCK/CCR7/PTPRC/MS4A1/CXCR4/CORO1A/CXCL10/CXCL9/CCL19/CCL21	27
BP	GO:0050727	regulation of inflammatory response	25/582	366/18862	0.000189957	0.00276806	0.00238935	IL1B/CCR2/NLRC3/NLRP1/PIK3CG/TLR2/PTGER4/CD28/JAK2/IFNG/IL2RA/SIGLEC10/IL33/NEAT1/IDO1/STAP1/DNASE1L3/NMI/BTK/PIK3AP1/BIRC3/CCR7/PTPRC/PLA2G2D/GSTP1	25
BP	GO:0001909	leukocyte mediated cytotoxicity	12/582	113/18862	0.000192858	0.00279944	0.00241644	SERPINB4/RASGRP1/CRTAM/LILRB1/VAV1/STAP1/DNASE1L3/SH2D1A/IL7R/SLAMF6/PTPRC/CORO1A	12
BP	GO:0050856	regulation of T cell receptor signaling pathway	7/582	40/18862	0.000197512	0.00285592	0.00246519	PTPN22/SLA2/CARD11/SH2D1A/LCK/CCR7/GBP1	7
BP	GO:0043547	positive regulation of GTPase activity	27/582	411/18862	0.000201419	0.00290121	0.00250429	RTN4R/ERRFI1/RASGRP1/CCL13/RGS16/SEMA4D/TBC1D4/RGS2/DOCK8/TAGAP/XCL2/DOCK2/RASGRP2/ACAP1/ARHGAP9/VAV1/RASAL3/ARHGAP25/NCKAP1L/CCL8/TBC1D10C/CCL4/CCR7/SFRP1/CXCL13/CCL19/CCL21	27
BP	GO:0002228	natural killer cell mediated immunity	9/582	67/18862	0.000206786	0.00294453	0.00254168	SERPINB4/RASGRP1/CRTAM/CD96/LILRB1/VAV1/SH2D1A/SLAMF6/CORO1A	9
BP	GO:0050848	regulation of calcium-mediated signaling	9/582	67/18862	0.000206786	0.00294453	0.00254168	SLA2/ZAP70/TBC1D10C/GPR143/CCL4/CD22/PLEK/GBP1/CD3E	9
BP	GO:2000514	regulation of CD4-positive, alpha-beta T cell activation	9/582	67/18862	0.000206786	0.00294453	0.00254168	LGALS7B/TBX21/PRKCQ/CD274/IFNG/JAK3/NCKAP1L/SASH3/CCL19	9
BP	GO:2001185	regulation of CD8-positive, alpha-beta T cell activation	5/582	19/18862	0.000223165	0.00316573	0.00273261	CD274/PTPN22/CRTAM/LILRB1/NCKAP1L	5
BP	GO:0032689	negative regulation of interferon-gamma production	7/582	41/18862	0.00023191	0.00326511	0.00281839	LGALS7B/CD274/PDCD1LG2/CD96/LILRB1/AXL/IL33	7
BP	GO:0002548	monocyte chemotaxis	9/582	68/18862	0.000231914	0.00326511	0.00281839	S100A7/CCR2/CCL13/XCL2/CCL8/CCL4/CXCL10/CCL19/CCL21	9
BP	GO:0019932	second-messenger-mediated signaling	22/582	307/18862	0.00023364	0.00327708	0.00282873	ADCY2/GAL/BHLHA15/CCR2/SLA2/CXCR6/CLIC2/RGS2/CCR5/ZAP70/BTK/TBC1D10C/VCAM1/GPR143/CCL4/CD22/CCR7/PTPRC/PLEK/GBP1/CD3E/CXCR4	22
BP	GO:0045348	positive regulation of MHC class II biosynthetic process	4/582	11/18862	0.000249039	0.00348004	0.00300392	JAK2/CIITA/IFNG/IL33	4
BP	GO:0022408	negative regulation of cell-cell adhesion	16/582	189/18862	0.000263167	0.00366379	0.00316253	LGALS7B/MAD1L1/LAX1/TBX21/CD274/PTPN22/PDCD1LG2/JAK2/CRTAM/IL2RA/LILRB1/TIGIT/IDO1/JAK3/PLA2G2D/CCL21	16
BP	GO:0050858	negative regulation of antigen receptor-mediated signaling pathway	6/582	30/18862	0.000265417	0.00368143	0.00317776	PTPN22/SLA2/FCRL3/SH2D1A/CD22/GBP1	6
BP	GO:0043087	regulation of GTPase activity	30/582	487/18862	0.000277471	0.00383442	0.00330982	EPHA4/RTN4R/ERRFI1/FGD2/RASGRP1/CCL13/RGS16/SEMA4D/TBC1D4/RGS2/DOCK8/RHOH/TAGAP/XCL2/DOCK2/RASGRP2/ACAP1/ARHGAP9/VAV1/RASAL3/ARHGAP25/NCKAP1L/CCL8/TBC1D10C/CCL4/CCR7/SFRP1/CXCL13/CCL19/CCL21	30
BP	GO:0048872	homeostasis of number of cells	19/582	249/18862	0.000279765	0.00385191	0.00332492	CDK5RAP3/GPR174/JAK2/IL2RA/AXL/IKZF1/CARD11/TNFRSF17/JAK3/INPP5D/TNFSF13B/NCKAP1L/GPR183/IL7R/SIT1/ITPKB/CCR7/SASH3/CORO1A	19
BP	GO:0002577	regulation of antigen processing and presentation	5/582	20/18862	0.000290043	0.0039788	0.00343444	HLA-DOB/CCR7/HLA-DOA/CCL19/CCL21	5
BP	GO:0032755	positive regulation of interleukin-6 production	10/582	86/18862	0.000311926	0.00426337	0.00368008	IL1B/TLR2/POU2F2/IFNG/TLR8/CLEC7A/SCIMP/IL33/IFIH1/POU2AF1	10
BP	GO:0060401	cytosolic calcium ion transport	15/582	173/18862	0.000313886	0.00427456	0.00368974	JSRP1/FASLG/CLIC2/CCR5/CXCL11/CD19/LCK/CCR7/PTPRC/MS4A1/CORO1A/CXCL10/CXCL9/CCL19/CCL21	15
BP	GO:0070229	negative regulation of lymphocyte apoptotic process	6/582	31/18862	0.000320613	0.00435035	0.00375516	PRKCQ/DOCK8/IDO1/JAK3/IL7R/CD27	6
BP	GO:0002260	lymphocyte homeostasis	8/582	57/18862	0.000341416	0.0046159	0.00398438	GPR174/IL2RA/TNFRSF17/JAK3/TNFSF13B/NCKAP1L/SIT1/CORO1A	8
BP	GO:0034154	toll-like receptor 7 signaling pathway	4/582	12/18862	0.000364464	0.00489847	0.00422829	RSAD2/PTPN22/SCIMP/PIK3AP1	4
BP	GO:0042269	regulation of natural killer cell mediated cytotoxicity	7/582	44/18862	0.000364933	0.00489847	0.00422829	SERPINB4/RASGRP1/CRTAM/LILRB1/VAV1/SH2D1A/SLAMF6	7
BP	GO:0033630	positive regulation of cell adhesion mediated by integrin	5/582	21/18862	0.000371081	0.00494555	0.00426893	LIF/NCKAP1L/CD3E/CXCL13/CCL21	5
BP	GO:0042438	melanin biosynthetic process	5/582	21/18862	0.000371081	0.00494555	0.00426893	TYRP1/OCA2/CDH3/SLC45A2/PMEL	5
BP	GO:0050921	positive regulation of chemotaxis	13/582	139/18862	0.000375388	0.00498521	0.00430316	PRSS56/S100A7/CCR2/IL34/XCL2/NCKAP1L/CCL4/CCR7/CXCR4/CXCL10/CXCL13/CCL19/CCL21	13
BP	GO:0006582	melanin metabolic process	5/582	22/18862	0.000468122	0.00619475	0.00534722	TYRP1/OCA2/CDH3/SLC45A2/PMEL	5
BP	GO:0019731	antibacterial humoral response	8/582	61/18862	0.000546268	0.00720342	0.00621789	KLK7/KLK5/PI3/SLPI/JCHAIN/IGHM/IGKV3-20/IGHA1	8
BP	GO:0032693	negative regulation of interleukin-10 production	5/582	23/18862	0.000583094	0.00753349	0.0065028	CD274/PDCD1LG2/LILRB1/IDO1/JAK3	5
BP	GO:0034695	response to prostaglandin E	5/582	23/18862	0.000583094	0.00753349	0.0065028	PTGER4/CCR7/SFRP1/CCL19/CCL21	5
BP	GO:0044550	secondary metabolite biosynthetic process	5/582	23/18862	0.000583094	0.00753349	0.0065028	TYRP1/OCA2/CDH3/SLC45A2/PMEL	5
BP	GO:0050857	positive regulation of antigen receptor-mediated signaling pathway	5/582	23/18862	0.000583094	0.00753349	0.0065028	CARD11/STAP1/LCK/CCR7/PTPRC	5
BP	GO:0072677	eosinophil migration	5/582	23/18862	0.000583094	0.00753349	0.0065028	CCL13/PTGER4/CCL8/CCL4/CCL21	5
BP	GO:0030001	metal ion transport	29/582	486/18862	0.000583368	0.00753349	0.0065028	SLC24A4/BHLHA15/STC1/JSRP1/KCNK5/REM1/PIK3CG/GEM/FASLG/CD84/FCRL3/CLIC2/LILRB1/CCR5/CCL8/CXCL11/SLC40A1/CD19/CCL4/LCK/CCR7/PTPRC/MS4A1/CXCR4/CORO1A/CXCL10/CXCL9/CCL19/CCL21	29
BP	GO:0002673	regulation of acute inflammatory response	7/582	48/18862	0.000630428	0.00808546	0.00697926	IL1B/PIK3CG/DNASE1L3/BTK/CCR7/PLA2G2D/GSTP1	7
BP	GO:0033628	regulation of cell adhesion mediated by integrin	7/582	48/18862	0.000630428	0.00808546	0.00697926	CYP1B1/LIF/PIK3CG/NCKAP1L/CD3E/CXCL13/CCL21	7
BP	GO:0071675	regulation of mononuclear cell migration	11/582	111/18862	0.000639542	0.00817435	0.00705598	C10orf99/S100A7/CCR2/IL34/DOCK8/XCL2/CCL4/CCR7/CXCL10/CXCL13/CCL21	11
BP	GO:0061844	antimicrobial humoral immune response mediated by antimicrobial peptide	9/582	78/18862	0.000653601	0.00832563	0.00718657	KLK7/KLK5/KRT6A/S100A7/CCL13/CXCL11/CXCL10/CXCL13/CXCL9	9
BP	GO:0002517	T cell tolerance induction	4/582	14/18862	0.000701634	0.00890719	0.00768856	ICOS/IL2RA/IDO1/CD3E	4
BP	GO:0032753	positive regulation of interleukin-4 production	5/582	24/18862	0.000718008	0.00908425	0.0078414	PRKCQ/CD28/IL33/SASH3/CD3E	5
BP	GO:0043029	T cell homeostasis	6/582	36/18862	0.000744284	0.00935351	0.00807381	GPR174/IL2RA/JAK3/NCKAP1L/SIT1/CORO1A	6
BP	GO:0045730	respiratory burst	6/582	36/18862	0.000744284	0.00935351	0.00807381	PIK3CG/CLEC7A/CYBB/JCHAIN/CD52/IGHA1	6
BP	GO:0042267	natural killer cell mediated cytotoxicity	8/582	64/18862	0.00075737	0.00948612	0.00818829	SERPINB4/RASGRP1/CRTAM/LILRB1/VAV1/SH2D1A/SLAMF6/CORO1A	8
BP	GO:0051651	maintenance of location in cell	16/582	209/18862	0.000798051	0.00996234	0.00859935	ALB/JSRP1/FASLG/CLIC2/CCR5/CXCL11/CD19/LCK/CCR7/PTPRC/CORO1A/CXCL10/SRGN/CXCL9/CCL19/CCL21	16
BP	GO:0045104	intermediate filament cytoskeleton organization	7/582	50/18862	0.000811001	0.0100904	0.00870986	EVPL/KRT6C/PKP1/KRT16/KRT17/KRT14/DSP	7
BP	GO:0007009	plasma membrane organization	11/582	115/18862	0.0008611	0.0106782	0.00921728	CAVIN2/ANO4/DMKN/ANO9/FASLG/BAIAP2L2/ABCD1/BIN2/PTPRC/CXCR4/CLU	11
BP	GO:0001562	response to protozoan	5/582	25/18862	0.000874946	0.0107785	0.00930388	CCDC88B/CLEC7A/IRF8/GBP2/GBP4	5
BP	GO:0042832	defense response to protozoan	5/582	25/18862	0.000874946	0.0107785	0.00930388	CCDC88B/CLEC7A/IRF8/GBP2/GBP4	5
BP	GO:0045103	intermediate filament-based process	7/582	51/18862	0.000915411	0.01124	0.00970225	EVPL/KRT6C/PKP1/KRT16/KRT17/KRT14/DSP	7
BP	GO:0032645	regulation of granulocyte macrophage colony-stimulating factor production	4/582	15/18862	0.000933555	0.0113882	0.0098301	IL1B/PAEP/RASGRP1/CD84	4
BP	GO:0045579	positive regulation of B cell differentiation	4/582	15/18862	0.000933555	0.0113882	0.0098301	BTK/INPP5D/NCKAP1L/CD27	4
BP	GO:0032733	positive regulation of interleukin-10 production	6/582	38/18862	0.0010013	0.0121749	0.0105092	TLR2/CD274/CD28/CLEC7A/TIGIT/SASH3	6
BP	GO:0002637	regulation of immunoglobulin production	8/582	67/18862	0.00102959	0.0124046	0.0107074	TBX21/CD28/FCRL3/IL33/CD22/PTPRC/MZB1/SASH3	8
BP	GO:0046637	regulation of alpha-beta T cell differentiation	8/582	67/18862	0.00102959	0.0124046	0.0107074	TBX21/IFNG/ZAP70/JAK3/NCKAP1L/ITPKB/SASH3/CCL19	8
BP	GO:0002820	negative regulation of adaptive immune response	7/582	52/18862	0.00103013	0.0124046	0.0107074	TBX21/LILRB1/SAMSN1/IL33/JAK3/IL7R/PTPRC	7
BP	GO:0031342	negative regulation of cell killing	5/582	26/18862	0.00105605	0.0125953	0.0108721	SERPINB4/KRT6A/LILRB1/IL7R/PTPRC	5
BP	GO:0034162	toll-like receptor 9 signaling pathway	5/582	26/18862	0.00105605	0.0125953	0.0108721	RSAD2/PTPN22/TLR8/FCRL3/PIK3AP1	5
BP	GO:0045954	positive regulation of natural killer cell mediated cytotoxicity	5/582	26/18862	0.00105605	0.0125953	0.0108721	RASGRP1/CRTAM/VAV1/SH2D1A/SLAMF6	5
BP	GO:0051897	positive regulation of protein kinase B signaling	14/582	175/18862	0.00108929	0.0129504	0.0111786	FGFR3/AREG/PIK3CG/ICOS/CD28/AXL/VAV1/PIK3AP1/CD19/LCK/CCR7/CHI3L1/CCL19/CCL21	14
BP	GO:0032604	granulocyte macrophage colony-stimulating factor production	4/582	16/18862	0.00121457	0.0143036	0.0123467	IL1B/PAEP/RASGRP1/CD84	4
BP	GO:0045346	regulation of MHC class II biosynthetic process	4/582	16/18862	0.00121457	0.0143036	0.0123467	JAK2/CIITA/IFNG/IL33	4
BP	GO:0051709	regulation of killing of cells of other organism	4/582	16/18862	0.00121457	0.0143036	0.0123467	KRT6A/IFNG/CLEC7A/FCER2	4
BP	GO:0002825	regulation of T-helper 1 type immune response	5/582	27/18862	0.00126353	0.0147873	0.0127642	IL1B/CCR2/IL33/JAK3/CCL19	5
BP	GO:0071624	positive regulation of granulocyte chemotaxis	5/582	27/18862	0.00126353	0.0147873	0.0127642	S100A7/NCKAP1L/CCR7/CCL19/CCL21	5
BP	GO:0006968	cellular defense response	7/582	54/18862	0.00129327	0.0150881	0.0130238	CCR2/ITK/IL33/CCR5/SH2D1A/MNDA/CXCL9	7
BP	GO:0050730	regulation of peptidyl-tyrosine phosphorylation	18/582	262/18862	0.00135602	0.0157711	0.0136134	FGFR3/AREG/EPHA4/PDGFC/ERRFI1/LIF/IL34/JAK2/SEMA4D/IFNG/CLEC7A/SAMSN1/BANK1/STAP1/PARP14/PTPRC/SFRP1/CD3E	18
BP	GO:0045123	cellular extravasation	8/582	70/18862	0.0013749	0.0159411	0.0137602	CCR2/GCNT1/PIK3CG/PTGER4/ITGAL/VCAM1/SELL/CCL21	8
BP	GO:0002456	T cell mediated immunity	10/582	104/18862	0.00140394	0.0162276	0.0140075	IL1B/CCR2/TBX21/RSAD2/CD70/LILRB1/IL7R/PTPRC/SASH3/CD8A	10
BP	GO:0001912	positive regulation of leukocyte mediated cytotoxicity	7/582	55/18862	0.00144315	0.0166295	0.0143543	RASGRP1/CRTAM/VAV1/STAP1/SH2D1A/SLAMF6/PTPRC	7
BP	GO:0002507	tolerance induction	5/582	28/18862	0.00149964	0.0171189	0.0147768	CD274/ICOS/IL2RA/IDO1/CD3E	5
BP	GO:0032607	interferon-alpha production	5/582	28/18862	0.00149964	0.0171189	0.0147768	NLRC3/MMP12/TLR8/NMI/IFIH1	5
BP	GO:0032647	regulation of interferon-alpha production	5/582	28/18862	0.00149964	0.0171189	0.0147768	NLRC3/MMP12/TLR8/NMI/IFIH1	5
BP	GO:0042088	T-helper 1 type immune response	6/582	41/18862	0.00150832	0.0171189	0.0147768	IL1B/CCR2/IL33/EBI3/JAK3/CCL19	6
BP	GO:0046579	positive regulation of Ras protein signal transduction	8/582	71/18862	0.00150848	0.0171189	0.0147768	RTN4R/GPR174/PIK3CG/RASGRP1/JAK2/P2RY10/VAV1/ITPKB	8
BP	GO:0045342	MHC class II biosynthetic process	4/582	17/18862	0.00154982	0.017535	0.0151359	JAK2/CIITA/IFNG/IL33	4
BP	GO:0019748	secondary metabolic process	7/582	56/18862	0.00160623	0.0181185	0.0156397	TYRP1/STAR/OCA2/CYP1B1/CDH3/SLC45A2/PMEL	7
BP	GO:0033627	cell adhesion mediated by integrin	8/582	72/18862	0.00165214	0.0185804	0.0160383	ITGB8/CYP1B1/LIF/PIK3CG/NCKAP1L/CD3E/CXCL13/CCL21	8
BP	GO:0050690	regulation of defense response to virus by virus	5/582	29/18862	0.00176665	0.0198087	0.0170986	CD28/CD8B/DOCK2/CD247/LCK	5
BP	GO:0002643	regulation of tolerance induction	4/582	18/18862	0.00194442	0.0217369	0.018763	CD274/IL2RA/IDO1/CD3E	4
BP	GO:0002828	regulation of type 2 immune response	5/582	30/18862	0.0020669	0.0229689	0.0198265	CCR2/TBX21/RSAD2/IL33/IDO1	5
BP	GO:0034694	response to prostaglandin	5/582	30/18862	0.0020669	0.0229689	0.0198265	PTGER4/CCR7/SFRP1/CCL19/CCL21	5
BP	GO:0046328	regulation of JNK cascade	11/582	129/18862	0.00219014	0.0241978	0.0208872	SEMA3A/IL1B/RASGRP1/PTPN22/SLAMF1/CD27/CCR7/SFRP1/GSTP1/CCL19/CCL21	11
BP	GO:0002639	positive regulation of immunoglobulin production	6/582	44/18862	0.00219041	0.0241978	0.0208872	TBX21/CD28/IL33/PTPRC/MZB1/SASH3	6
BP	GO:0002286	T cell activation involved in immune response	10/582	111/18862	0.00229005	0.0252243	0.0217732	TBX21/PTGER4/IFNG/LILRB1/JAK3/GPR183/ITGAL/SLAMF6/LCP1/CCL19	10
BP	GO:0002717	positive regulation of natural killer cell mediated immunity	5/582	31/18862	0.00240272	0.0262415	0.0226513	RASGRP1/CRTAM/VAV1/SH2D1A/SLAMF6	5
BP	GO:0046629	gamma-delta T cell activation	4/582	19/18862	0.00240343	0.0262415	0.0226513	ITK/LILRB1/NCKAP1L/PTPRC	4
BP	GO:0048245	eosinophil chemotaxis	4/582	19/18862	0.00240343	0.0262415	0.0226513	CCL13/CCL8/CCL4/CCL21	4
BP	GO:0002707	negative regulation of lymphocyte mediated immunity	6/582	45/18862	0.00246265	0.02681	0.023142	SERPINB4/TBX21/CD96/LILRB1/IL7R/PTPRC	6
BP	GO:0051057	positive regulation of small GTPase mediated signal transduction	8/582	77/18862	0.00254058	0.0275782	0.0238051	RTN4R/GPR174/PIK3CG/RASGRP1/JAK2/P2RY10/VAV1/ITPKB	8
BP	GO:0002283	neutrophil activation involved in immune response	27/582	488/18862	0.00262938	0.0284596	0.0245659	FLG2/DSG1/S100A7/PKP1/SLPI/CALML5/DSP/ATP8A1/GLIPR1/TLR2/KCNAB2/DOCK2/PLAC8/ARHGAP9/DNASE1L3/BIN2/MNDA/NCKAP1L/ITGAL/TBC1D10C/PTPRC/CHI3L1/CYBB/GMFG/SELL/CD53/GSTP1	27
BP	GO:0050731	positive regulation of peptidyl-tyrosine phosphorylation	14/582	193/18862	0.00273167	0.0294816	0.0254481	FGFR3/AREG/EPHA4/LIF/IL34/JAK2/SEMA4D/IFNG/CLEC7A/BANK1/STAP1/PARP14/PTPRC/CD3E	14
BP	GO:0002709	regulation of T cell mediated immunity	8/582	78/18862	0.00275624	0.0296613	0.0256032	IL1B/CCR2/TBX21/RSAD2/LILRB1/IL7R/PTPRC/SASH3	8
BP	GO:0032673	regulation of interleukin-4 production	5/582	32/18862	0.00277648	0.0297935	0.0257173	PRKCQ/CD28/IL33/SASH3/CD3E	5
BP	GO:0050849	negative regulation of calcium-mediated signaling	4/582	20/18862	0.00293177	0.0312806	0.027001	SLA2/TBC1D10C/CD22/PLEK	4
BP	GO:1902004	positive regulation of amyloid-beta formation	4/582	20/18862	0.00293177	0.0312806	0.027001	EPHA4/GSAP/IFNG/CLU	4
BP	GO:0070588	calcium ion transmembrane transport	19/582	304/18862	0.00297129	0.0315883	0.0272666	SLC24A4/BHLHA15/JSRP1/REM1/PIK3CG/GEM/FASLG/CLIC2/CCR5/CXCL11/CD19/LCK/CCR7/PTPRC/CORO1A/CXCL10/CXCL9/CCL19/CCL21	19
BP	GO:0051712	positive regulation of killing of cells of other organism	3/582	10/18862	0.00298213	0.0315883	0.0272666	IFNG/CLEC7A/FCER2	3
BP	GO:0002312	B cell activation involved in immune response	8/582	79/18862	0.00298592	0.0315883	0.0272666	TBX21/CD28/CD180/POU2AF1/GPR183/CD19/PTPRC/ITM2A	8
BP	GO:0007249	I-kappaB kinase/NF-kappaB signaling	18/582	282/18862	0.00302637	0.0319261	0.0275581	TRIM52/IL1B/NLRC3/TLR2/FASLG/TLR8/RHOH/CARD11/BTK/TNFSF10/TRIM22/BIRC3/APOL3/CCR7/PIM2/GSTP1/CCL19/CCL21	18
BP	GO:0051924	regulation of calcium ion transport	16/582	238/18862	0.00303978	0.0319775	0.0276025	STC1/JSRP1/REM1/PIK3CG/GEM/CD84/FCRL3/CLIC2/LILRB1/CXCL11/CD19/CCL4/CXCR4/CORO1A/CXCL10/CXCL9	16
BP	GO:0002823	negative regulation of adaptive immune response based on somatic recombination of immune receptors built from immunoglobulin superfamily domains	6/582	47/18862	0.00308246	0.0321555	0.0277562	TBX21/LILRB1/IL33/JAK3/IL7R/PTPRC	6
BP	GO:0007157	heterophilic cell-cell adhesion via plasma membrane cell adhesion molecules	6/582	47/18862	0.00308246	0.0321555	0.0277562	LGALS7B/NECTIN4/CRTAM/CD6/ITGAL/VCAM1	6
BP	GO:0097028	dendritic cell differentiation	6/582	47/18862	0.00308246	0.0321555	0.0277562	ITGB8/LILRB1/AXL/IRF8/CCR7/CCL19	6
BP	GO:0097191	extrinsic apoptotic signaling pathway	15/582	217/18862	0.00311352	0.0323892	0.0279579	FGFR3/EYA1/IL1B/DEPTOR/CD70/JAK2/FASLG/IFNG/IL33/TNFSF10/TMC8/CD27/PTPRC/SFRP1/GSTP1	15
BP	GO:0032874	positive regulation of stress-activated MAPK cascade	10/582	116/18862	0.00316278	0.0327359	0.0282572	SEMA3A/IL1B/RASGRP1/CLEC7A/SCIMP/SLAMF1/CD27/CCR7/CCL19/CCL21	10
BP	GO:0002724	regulation of T cell cytokine production	5/582	33/18862	0.00319055	0.0327359	0.0282572	IL1B/CCR2/TBX21/RSAD2/SASH3	5
BP	GO:0010922	positive regulation of phosphatase activity	5/582	33/18862	0.00319055	0.0327359	0.0282572	JAK2/IFNG/FCRL3/PTPRC/PLEK	5
BP	GO:0032633	interleukin-4 production	5/582	33/18862	0.00319055	0.0327359	0.0282572	PRKCQ/CD28/IL33/SASH3/CD3E	5
BP	GO:0043552	positive regulation of phosphatidylinositol 3-kinase activity	5/582	33/18862	0.00319055	0.0327359	0.0282572	FGFR3/CD19/CCR7/CCL19/CCL21	5
BP	GO:1902003	regulation of amyloid-beta formation	6/582	48/18862	0.00343275	0.0351248	0.0303192	EPHA4/RTN1/MIR186/GSAP/IFNG/CLU	6
BP	GO:0002446	neutrophil mediated immunity	27/582	499/18862	0.00356258	0.0363539	0.0313802	FLG2/DSG1/S100A7/PKP1/SLPI/CALML5/DSP/ATP8A1/GLIPR1/TLR2/KCNAB2/DOCK2/PLAC8/ARHGAP9/DNASE1L3/BIN2/MNDA/NCKAP1L/ITGAL/TBC1D10C/PTPRC/CHI3L1/CYBB/GMFG/SELL/CD53/GSTP1	27
BP	GO:0070304	positive regulation of stress-activated protein kinase signaling cascade	10/582	118/18862	0.0035784	0.0364161	0.0314338	SEMA3A/IL1B/RASGRP1/CLEC7A/SCIMP/SLAMF1/CD27/CCR7/CCL19/CCL21	10
BP	GO:0042119	neutrophil activation	27/582	500/18862	0.00365982	0.0371437	0.0320619	FLG2/DSG1/S100A7/PKP1/SLPI/CALML5/DSP/ATP8A1/GLIPR1/TLR2/KCNAB2/DOCK2/PLAC8/ARHGAP9/DNASE1L3/BIN2/MNDA/NCKAP1L/ITGAL/TBC1D10C/PTPRC/CHI3L1/CYBB/GMFG/SELL/CD53/GSTP1	27
BP	GO:0045824	negative regulation of innate immune response	7/582	65/18862	0.00380223	0.0383742	0.0331241	SERPINB4/NLRC3/MMP12/CD96/LILRB1/NMI/PARP14	7
BP	GO:0046638	positive regulation of alpha-beta T cell differentiation	6/582	49/18862	0.00381181	0.0383742	0.0331241	IFNG/ZAP70/NCKAP1L/ITPKB/SASH3/CCL19	6
BP	GO:0071622	regulation of granulocyte chemotaxis	6/582	49/18862	0.00381181	0.0383742	0.0331241	S100A7/IL34/NCKAP1L/CCR7/CCL19/CCL21	6
BP	GO:0002604	regulation of dendritic cell antigen processing and presentation	3/582	11/18862	0.00400704	0.0396041	0.0341857	CCR7/CCL19/CCL21	3
BP	GO:0002645	positive regulation of tolerance induction	3/582	11/18862	0.00400704	0.0396041	0.0341857	CD274/IDO1/CD3E	3
BP	GO:0032621	interleukin-18 production	3/582	11/18862	0.00400704	0.0396041	0.0341857	TLR2/CD84/GBP5	3
BP	GO:0034163	regulation of toll-like receptor 9 signaling pathway	3/582	11/18862	0.00400704	0.0396041	0.0341857	RSAD2/PTPN22/FCRL3	3
BP	GO:0035457	cellular response to interferon-alpha	3/582	11/18862	0.00400704	0.0396041	0.0341857	STAR/PYHIN1/AXL	3
BP	GO:0046643	regulation of gamma-delta T cell activation	3/582	11/18862	0.00400704	0.0396041	0.0341857	LILRB1/NCKAP1L/PTPRC	3
BP	GO:0031589	cell-substrate adhesion	21/582	359/18862	0.00401534	0.0396041	0.0341857	COL17A1/EDIL3/SNED1/COL8A1/VIT/ANGPT2/NTN4/CSPG5/MMP12/JAK2/CD96/AXL/ITGAL/VCAM1/SPOCK2/CCR7/GBP1/SFRP1/CD3E/CORO1A/CCL21	21
BP	GO:0045089	positive regulation of innate immune response	15/582	223/18862	0.00401857	0.0396041	0.0341857	PLA2G5/RASGRP1/MMP12/PYHIN1/CRTAM/TLR8/CARD11/VAV1/CLEC10A/AIM2/NMI/SH2D1A/MNDA/SLAMF6/GBP5	15
BP	GO:0002294	CD4-positive, alpha-beta T cell differentiation involved in immune response	7/582	66/18862	0.00414285	0.040642	0.0350816	TBX21/PTGER4/IFNG/JAK3/GPR183/SLAMF6/CCL19	7
BP	GO:0032872	regulation of stress-activated MAPK cascade	13/582	181/18862	0.00414559	0.040642	0.0350816	SEMA3A/IL1B/RASGRP1/PTPN22/CLEC7A/SCIMP/SLAMF1/CD27/CCR7/SFRP1/GSTP1/CCL19/CCL21	13
BP	GO:0001911	negative regulation of leukocyte mediated cytotoxicity	4/582	22/18862	0.00421566	0.0408467	0.0352583	SERPINB4/LILRB1/IL7R/PTPRC	4
BP	GO:0002710	negative regulation of T cell mediated immunity	4/582	22/18862	0.00421566	0.0408467	0.0352583	TBX21/LILRB1/IL7R/PTPRC	4
BP	GO:0048714	positive regulation of oligodendrocyte differentiation	4/582	22/18862	0.00421566	0.0408467	0.0352583	OLIG2/TLR2/IL34/CXCR4	4
BP	GO:0050860	negative regulation of T cell receptor signaling pathway	4/582	22/18862	0.00421566	0.0408467	0.0352583	PTPN22/SLA2/SH2D1A/GBP1	4
BP	GO:0032648	regulation of interferon-beta production	6/582	50/18862	0.00422101	0.0408467	0.0352583	NLRC3/TLR2/TLR8/LILRB1/NMI/IFIH1	6
BP	GO:0010811	positive regulation of cell-substrate adhesion	10/582	121/18862	0.00428184	0.0412693	0.0356231	EDIL3/COL8A1/VIT/CSPG5/JAK2/SPOCK2/CCR7/SFRP1/CD3E/CCL21	10
BP	GO:0042116	macrophage activation	9/582	102/18862	0.00428672	0.0412693	0.0356231	TLR2/JAK2/IFNG/TLR8/IL33/STAP1/NMI/PTPRC/CLU	9
BP	GO:0010959	regulation of metal ion transport	16/582	247/18862	0.00436108	0.0417126	0.0360057	STC1/JSRP1/REM1/PIK3CG/GEM/CD84/FCRL3/CLIC2/LILRB1/CXCL11/CD19/CCL4/CXCR4/CORO1A/CXCL10/CXCL9	16
BP	GO:0030101	natural killer cell activation	8/582	84/18862	0.00436618	0.0417126	0.0360057	RASGRP1/PTPN22/IL21R/TOX/AXL/PTPRC/CD2/CORO1A	8
BP	GO:0046330	positive regulation of JNK cascade	8/582	84/18862	0.00436618	0.0417126	0.0360057	SEMA3A/IL1B/RASGRP1/SLAMF1/CD27/CCR7/CCL19/CCL21	8
BP	GO:0002287	alpha-beta T cell activation involved in immune response	7/582	67/18862	0.00450606	0.0428305	0.0369707	TBX21/PTGER4/IFNG/JAK3/GPR183/SLAMF6/CCL19	7
BP	GO:0002293	alpha-beta T cell differentiation involved in immune response	7/582	67/18862	0.00450606	0.0428305	0.0369707	TBX21/PTGER4/IFNG/JAK3/GPR183/SLAMF6/CCL19	7
BP	GO:0043370	regulation of CD4-positive, alpha-beta T cell differentiation	6/582	51/18862	0.00466175	0.0441981	0.0381512	TBX21/IFNG/JAK3/NCKAP1L/SASH3/CCL19	6
BP	GO:0002369	T cell cytokine production	5/582	36/18862	0.00469822	0.0442082	0.0381599	IL1B/CCR2/TBX21/RSAD2/SASH3	5
BP	GO:0042092	type 2 immune response	5/582	36/18862	0.00469822	0.0442082	0.0381599	CCR2/TBX21/RSAD2/IL33/IDO1	5
BP	GO:0045066	regulatory T cell differentiation	5/582	36/18862	0.00469822	0.0442082	0.0381599	CD28/IFNG/TOX/IL2RA/PLA2G2D	5
BP	GO:0043312	neutrophil degranulation	26/582	485/18862	0.00472535	0.0443519	0.038284	FLG2/DSG1/S100A7/PKP1/SLPI/CALML5/DSP/ATP8A1/GLIPR1/TLR2/KCNAB2/DOCK2/PLAC8/ARHGAP9/BIN2/MNDA/NCKAP1L/ITGAL/TBC1D10C/PTPRC/CHI3L1/CYBB/GMFG/SELL/CD53/GSTP1	26
BP	GO:0070302	regulation of stress-activated protein kinase signaling cascade	13/582	184/18862	0.00475931	0.0445591	0.0384628	SEMA3A/IL1B/RASGRP1/PTPN22/CLEC7A/SCIMP/SLAMF1/CD27/CCR7/SFRP1/GSTP1/CCL19/CCL21	13
BP	GO:0002438	acute inflammatory response to antigenic stimulus	4/582	23/18862	0.00498041	0.0465128	0.0401492	CD6/BTK/CCR7/PLA2G2D	4
BP	GO:0032608	interferon-beta production	6/582	52/18862	0.00513544	0.0478081	0.0412673	NLRC3/TLR2/TLR8/LILRB1/NMI/IFIH1	6
BP	GO:0002664	regulation of T cell tolerance induction	3/582	12/18862	0.00522123	0.0478081	0.0412673	IL2RA/IDO1/CD3E	3
BP	GO:0002730	regulation of dendritic cell cytokine production	3/582	12/18862	0.00522123	0.0478081	0.0412673	CLEC7A/SCIMP/JAK3	3
BP	GO:0002863	positive regulation of inflammatory response to antigenic stimulus	3/582	12/18862	0.00522123	0.0478081	0.0412673	CD28/BTK/CCR7	3
BP	GO:0031581	hemidesmosome assembly	3/582	12/18862	0.00522123	0.0478081	0.0412673	COL17A1/KRT14/KRT5	3
BP	GO:0031953	negative regulation of protein autophosphorylation	3/582	12/18862	0.00522123	0.0478081	0.0412673	GFRA2/ERRFI1/PTPRC	3
BP	GO:0038110	interleukin-2-mediated signaling pathway	3/582	12/18862	0.00522123	0.0478081	0.0412673	IL2RA/JAK3/IL2RB	3
BP	GO:0061517	macrophage proliferation	3/582	12/18862	0.00522123	0.0478081	0.0412673	IL34/IL33/CLU	3
BP	GO:0090218	positive regulation of lipid kinase activity	5/582	37/18862	0.00529709	0.0483844	0.0417648	FGFR3/CD19/CCR7/CCL19/CCL21	5
BP	GO:0002720	positive regulation of cytokine production involved in immune response	6/582	53/18862	0.00564348	0.0514229	0.0443875	IL1B/RSAD2/CLEC7A/SCIMP/LILRB1/SASH3	6
BP	GO:0031334	positive regulation of protein-containing complex assembly	16/582	254/18862	0.0056859	0.0516837	0.0446126	MMP1/CARMIL2/IFNG/BAIAP2L2/CLEC7A/NCKAP1L/GBP5/CCR7/TCL1A/PLEK/GMFG/CORO1A/LCP1/CXCL13/CLU/CCL21	16
BP	GO:0030099	myeloid cell differentiation	23/582	419/18862	0.00577956	0.0523841	0.0452172	ITGB8/CDK5RAP3/LIF/TLR2/PRKCQ/IL34/JAK2/IFNG/GPR171/FLI1/LILRB1/IKZF1/GP1BA/JAK3/INPP5D/NCKAP1L/GPR183/IRF8/ITPKB/CCR7/EVI2B/SFRP1/CCL19	23
BP	GO:0010560	positive regulation of glycoprotein biosynthetic process	4/582	24/18862	0.00583289	0.0523841	0.0452172	IL33/CCR7/CCL19/CCL21	4
BP	GO:0045109	intermediate filament organization	4/582	24/18862	0.00583289	0.0523841	0.0452172	PKP1/KRT17/KRT14/DSP	4
BP	GO:0061436	establishment of skin barrier	4/582	24/18862	0.00583289	0.0523841	0.0452172	FLG2/FLG/KRT16/SFN	4
BP	GO:0090023	positive regulation of neutrophil chemotaxis	4/582	24/18862	0.00583289	0.0523841	0.0452172	NCKAP1L/CCR7/CCL19/CCL21	4
BP	GO:0002526	acute inflammatory response	9/582	107/18862	0.00586539	0.05255	0.0453604	IL1B/PIK3CG/CD6/DNASE1L3/BTK/VCAM1/CCR7/PLA2G2D/GSTP1	9
BP	GO:0002714	positive regulation of B cell mediated immunity	5/582	38/18862	0.00594797	0.0529101	0.0456712	TBX21/CD28/BTK/FCER2/PTPRC	5
BP	GO:0002891	positive regulation of immunoglobulin mediated immune response	5/582	38/18862	0.00594797	0.0529101	0.0456712	TBX21/CD28/BTK/FCER2/PTPRC	5
BP	GO:0045429	positive regulation of nitric oxide biosynthetic process	5/582	38/18862	0.00594797	0.0529101	0.0456712	IL1B/JAK2/IFNG/CLEC7A/CLU	5
BP	GO:0098586	cellular response to virus	7/582	71/18862	0.00620343	0.0550517	0.0475199	MMP12/POU2F2/WDFY4/IFIH1/POU2AF1/BIRC3/CCL19	7
BP	GO:0002371	dendritic cell cytokine production	3/582	13/18862	0.00663351	0.05741	0.0495555	CLEC7A/SCIMP/JAK3	3
BP	GO:0006703	estrogen biosynthetic process	3/582	13/18862	0.00663351	0.05741	0.0495555	HSD17B1/STAR/RDH8	3
BP	GO:0032725	positive regulation of granulocyte macrophage colony-stimulating factor production	3/582	13/18862	0.00663351	0.05741	0.0495555	IL1B/PAEP/RASGRP1	3
BP	GO:0035723	interleukin-15-mediated signaling pathway	3/582	13/18862	0.00663351	0.05741	0.0495555	IL15RA/JAK3/IL2RB	3
BP	GO:0048302	regulation of isotype switching to IgG isotypes	3/582	13/18862	0.00663351	0.05741	0.0495555	TBX21/CD28/PTPRC	3
BP	GO:0070234	positive regulation of T cell apoptotic process	3/582	13/18862	0.00663351	0.05741	0.0495555	CD274/PDCD1/IDO1	3
BP	GO:0070486	leukocyte aggregation	3/582	13/18862	0.00663351	0.05741	0.0495555	IL1B/SEMA4D/ZAP70	3
BP	GO:0071350	cellular response to interleukin-15	3/582	13/18862	0.00663351	0.05741	0.0495555	IL15RA/JAK3/IL2RB	3
BP	GO:0071352	cellular response to interleukin-2	3/582	13/18862	0.00663351	0.05741	0.0495555	IL2RA/JAK3/IL2RB	3
BP	GO:2001140	positive regulation of phospholipid transport	3/582	13/18862	0.00663351	0.05741	0.0495555	ATP8A1/CETP/FASLG	3
BP	GO:1904407	positive regulation of nitric oxide metabolic process	5/582	39/18862	0.00665312	0.05741	0.0495555	IL1B/JAK2/IFNG/CLEC7A/CLU	5
BP	GO:2000516	positive regulation of CD4-positive, alpha-beta T cell activation	5/582	39/18862	0.00665312	0.05741	0.0495555	PRKCQ/IFNG/NCKAP1L/SASH3/CCL19	5
BP	GO:1902991	regulation of amyloid precursor protein catabolic process	6/582	55/18862	0.00676816	0.0578151	0.0499052	EPHA4/RTN1/MIR186/GSAP/IFNG/CLU	6
BP	GO:1903428	positive regulation of reactive oxygen species biosynthetic process	6/582	55/18862	0.00676816	0.0578151	0.0499052	IL1B/SLC5A3/JAK2/IFNG/CLEC7A/CLU	6
BP	GO:0008211	glucocorticoid metabolic process	4/582	25/18862	0.00677726	0.0578151	0.0499052	CYP17A1/GAL/STAR/HSD11B1	4
BP	GO:0033622	integrin activation	4/582	25/18862	0.00677726	0.0578151	0.0499052	PTGER4/MZB1/PLEK/CXCL13	4
BP	GO:1902993	positive regulation of amyloid precursor protein catabolic process	4/582	25/18862	0.00677726	0.0578151	0.0499052	EPHA4/GSAP/IFNG/CLU	4
CC	GO:0019814	immunoglobulin complex	90/608	167/19520	2.71007e-91	8.99742e-89	8.64369e-89	IGKV1D-17/IGKV1D-12/IGKV1D-33/IGHV1-45/IGKV2-29/IGLV5-37/IGKV2D-30/IGKV1-13/IGLV3-16/IGHV3-13/IGKV5-2/IGKV1D-8/IGHV3-72/IGKV2D-28/IGLV9-49/IGHJ1/IGLV5-45/IGKV1D-39/IGKV1-39/IGKV3D-11/IGLL5/IGLC6/IGKV2D-24/IGKV2-28/IGLV7-43/IGLV3-21/IGHV2-70/IGHV4-61/IGKV3-7/IGHV2-70D/IGKV1-8/IGKV1-17/IGKV6D-21/IGKV2D-29/IGHV5-10-1/IGKV1-12/CD79B/IGKV6-21/IGHV4-28/IGHV6-1/IGLV2-8/IGHV3-74/IGLC7/IGHV3-20/IGLV2-11/I…	90
CC	GO:0009897	external side of plasma membrane	89/608	402/19520	2.34393e-50	3.89093e-48	3.73795e-48	GFRA2/IGHV1-45/RTN4R/GFRA1/CCR2/IGHV3-13/SERPINA5/IGHV3-72/CD274/PDCD1LG2/TNFRSF9/CD28/FASLG/TLR8/CXCR6/IL2RA/CLEC2D/CD69/LILRB1/IGLL5/IGLC6/SLC38A1/GP1BA/CD6/CD3G/CCR5/SDC1/CLEC2B/PDCD1/EBI3/TRGC2/IGHV2-70/TNFRSF13C/CD5/IL7R/VCAM1/IGHV4-61/BTN3A1/IL2RB/IGHV2-70D/CD19/FCER2/CD27/CD22/CCR7/IGHV5-10-1/CD79B/PTPRC/IGHV4-28/IGHV6-1/CD8A/IGHV3-74/MS4A1/IGLC7/IGHV3-20/CD2/CD3E/IGHD/IGHV4-34/IGHV3-66/CX…	89
CC	GO:0042571	immunoglobulin complex, circulating	43/608	77/19520	1.15462e-44	1.27778e-42	1.22754e-42	IGHV1-45/IGHV3-13/IGHV3-72/IGLL5/IGLC6/IGHV2-70/IGHV4-61/IGHV2-70D/IGHV5-10-1/IGHV4-28/IGHV6-1/IGHV3-74/IGLC7/IGHV3-20/IGHD/IGHV4-34/IGHV3-66/IGHV3-53/IGHV3-7/TRBC1/IGHV1-3/IGHV3-11/IGHV2-5/IGHV3-73/IGHV2-26/IGHV3-23/JCHAIN/IGHV1-24/IGHV4-59/TRBC2/IGHV4-31/IGHV3-21/IGHV1-69D/IGHV3-30/IGHV4-39/IGHV1-18/IGHV3-48/IGHM/IGLC2/IGKV3-20/IGHA1/IGHG1/IGKC	43
CC	GO:0042101	T cell receptor complex	43/608	152/19520	2.4537e-29	2.03657e-27	1.95651e-27	TRBV5-6/TRBJ1-3/TRBJ1-4/TRBV4-1/TRAV8-3/TRAV12-2/TRBV3-1/CD8B/TRAV19/TRBV27/TRBJ1-5/TRBV4-2/TRAV21/TRAV12-1/TRAV4/TRBV6-5/TRBJ2-7/TRAV12-3/TRBJ2-1/TRBV19/TRBJ1-6/TRBV5-1/TRAV13-1/TRBJ2-3/CD6/CD3G/TRBV6-1/ZAP70/TRBV9/TRBV28/CD247/TRBV7-2/TRBV29-1/TRGC2/TRBV20-1/TRBV7-9/CD8A/TRBD1/CD3E/CD3D/TRBC1/TRAC/TRBC2	43
CC	GO:0098802	plasma membrane signaling receptor complex	51/608	318/19520	3.38934e-22	2.25052e-20	2.16204e-20	ITGB8/TRBV5-6/TRBJ1-3/TRBJ1-4/TLR2/TRBV4-1/TRAV8-3/TRAV12-2/TRBV3-1/CD8B/TRAV19/TRBV27/TRBJ1-5/TRBV4-2/TRAV21/TRAV12-1/TRAV4/TRBV6-5/IL2RA/TRBJ2-7/TRAV12-3/TRBJ2-1/TRBV19/TRBJ1-6/TRBV5-1/TRAV13-1/TRBJ2-3/CD6/CD3G/TRBV6-1/ZAP70/TRBV9/TRBV28/CD247/TRBV7-2/TRBV29-1/TRGC2/CSF2RB/ITGAL/TRBV20-1/IL2RB/TRBV7-9/CD79B/CD8A/TRBD1/CD3E/CD3D/TRBC1/CD79A/TRAC/TRBC2	51
CC	GO:0001533	cornified envelope	17/608	45/19520	9.61431e-15	5.31992e-13	5.11077e-13	FLG2/SPRR2A/SPRR2E/FLG/DSG1/DSG3/EVPL/IVL/PKP1/SPRR2G/SPRR2D/PKP3/SPRR1A/SPRR1B/PI3/DSP/CNFN	17
CC	GO:0072562	blood microparticle	26/608	146/19520	5.2372e-13	2.48393e-11	2.38627e-11	ALB/IGKV1D-12/TMPRSS13/IGKV1D-33/IGHV3-13/IGKV2D-28/IGKV1-39/IGKV3D-11/HSPA7/IGLV3-21/IGKV1-17/IGHD/IGKV2-30/IGHV3-7/CLU/IGHV3-23/JCHAIN/IGKV3-15/IGKV1-5/IGHM/IGKV4-1/IGLC2/IGKV3-20/IGHA1/IGHG1/IGKC	26
CC	GO:0001772	immunological synapse	14/608	41/19520	1.13185e-11	4.69719e-10	4.51252e-10	PRKCQ/CD28/CRTAM/SCIMP/RHOH/CARD11/CD6/ZAP70/LCK/GZMA/CD37/CD3E/CORO1A/CD53	14
CC	GO:0005882	intermediate filament	19/608	215/19520	4.60127e-05	0.00169736	0.00163062	KRT75/FLG/CASP14/KRT78/EVPL/KRT80/KRT15/KRT6C/KRT6A/PKP1/KRT6B/KRT16/KRTAP19-1/KRT17/KRT14/KRT5/KRT27/DSP/CLDN11	19
CC	GO:0030057	desmosome	6/608	25/19520	9.5127e-05	0.00315822	0.00303405	DSG1/DSG3/EVPL/PKP1/PKP3/DSP	6
CC	GO:0045111	intermediate filament cytoskeleton	20/608	256/19520	0.000162028	0.00489029	0.00469802	KRT75/FLG/CASP14/KRT78/EVPL/KRT80/KRT15/KRT6C/KRT6A/PKP1/KRT6B/KRT16/KRTAP19-1/KRT17/KRT14/KRT5/KRT27/DSP/CLDN11/CARMIL2	20
CC	GO:0033162	melanosome membrane	4/608	14/19520	0.000727108	0.0167525	0.0160939	TYRP1/OCA2/GPR143/SLC45A2	4
CC	GO:0045009	chitosome	4/608	14/19520	0.000727108	0.0167525	0.0160939	TYRP1/OCA2/GPR143/SLC45A2	4
CC	GO:0090741	pigment granule membrane	4/608	14/19520	0.000727108	0.0167525	0.0160939	TYRP1/OCA2/GPR143/SLC45A2	4
CC	GO:0009898	cytoplasmic side of plasma membrane	14/608	167/19520	0.000756892	0.0167525	0.0160939	DSG1/GNAL/ERRFI1/CARMIL2/PTPN22/GEM/KCNAB2/RGS2/ZAP70/PTPN7/SLA/LCK/PTPRC/CD2	14
CC	GO:0098562	cytoplasmic side of membrane	15/608	191/19520	0.00097754	0.0202839	0.0194865	DSG1/GNAL/ERRFI1/CARMIL2/PTPN22/GEM/KCNAB2/RGS2/ZAP70/RASAL3/PTPN7/SLA/LCK/PTPRC/CD2	15
CC	GO:0042599	lamellar body	4/608	17/19520	0.00160494	0.0313435	0.0301112	KLK7/KLK5/KRTDAP/SFTPC	4
MF	GO:0003823	antigen binding	69/539	165/18337	6.62065e-62	3.88632e-59	3.47758e-59	IGKV1D-12/IGKV1D-33/IGHV1-45/IGHV3-13/IGKV5-2/IGHV3-72/IGKV2D-28/IGKV1D-39/IGKV1-39/TRAV19/IGKV3D-11/IGLL5/IGLC6/SLAMF1/IGLV7-43/IGLV3-21/IGHV2-70/IL7R/IGHV4-61/CD48/IGHV2-70D/IGKV1-17/TRBV7-9/IGHV5-10-1/IGHV4-28/IGHV6-1/IGLV2-8/IGHV3-74/IGLC7/IGHV3-20/IGLV2-11/IGHD/IGHV4-34/IGHV3-66/IGKV2-30/IGHV3-53/IGHV3-7/TRBC1/IGHV1-3/IGHV3-11/IGHV2-5/IGLV2-23/IGHV3-73/IGHV2-26/IGLV3-19/IGHV3-23/JCHAIN/IGKV3…	69
MF	GO:0034987	immunoglobulin receptor binding	42/539	79/18337	1.61387e-43	4.7367e-41	4.23852e-41	IGHV1-45/IGHV3-13/IGHV3-72/IGLL5/IGLC6/IGHV2-70/IGHV4-61/IGHV2-70D/IGHV5-10-1/IGHV4-28/IGHV6-1/IGHV3-74/IGLC7/IGHV3-20/IGHD/IGHV4-34/IGHV3-66/IGHV3-53/IGHV3-7/TRBC1/IGHV1-3/IGHV3-11/IGHV2-5/IGHV3-73/IGHV2-26/IGHV3-23/JCHAIN/IGHV1-24/IGHV4-59/TRBC2/IGHV4-31/IGHV3-21/IGHV1-69D/IGHV3-30/IGHV4-39/IGHV1-18/IGHV3-48/IGHM/IGLC2/IGHA1/IGHG1/IGKC	42
MF	GO:0140375	immune receptor activity	20/539	136/18337	3.05255e-09	5.97282e-07	5.34464e-07	GFRA2/GFRA1/CCR2/IL15RA/IL21R/CXCR6/IL2RA/LILRB1/CCR5/EBI3/HLA-DOB/CSF2RB/IL10RA/IL7R/IL2RB/CCR7/HLA-DOA/CR2/CXCR4/HLA-DQA2	20
MF	GO:0005125	cytokine activity	24/539	235/18337	1.24768e-07	1.43185e-05	1.28126e-05	C10orf99/AREG/IL1B/CD70/LIF/IL34/CCL13/FASLG/IFNG/XCL2/IL33/EBI3/TNFSF13B/CCL8/CXCL11/TNFSF10/CCL4/LTB/CXCL10/CXCL13/SPP1/CXCL9/CCL19/CCL21	24
MF	GO:0008009	chemokine activity	11/539	49/18337	1.35364e-07	1.43185e-05	1.28126e-05	C10orf99/CCL13/XCL2/CCL8/CXCL11/CCL4/CXCL10/CXCL13/CXCL9/CCL19/CCL21	11
MF	GO:0004896	cytokine receptor activity	15/539	97/18337	1.46356e-07	1.43185e-05	1.28126e-05	GFRA2/GFRA1/CCR2/IL15RA/IL21R/CXCR6/IL2RA/CCR5/EBI3/CSF2RB/IL10RA/IL7R/IL2RB/CCR7/CXCR4	15
MF	GO:0042379	chemokine receptor binding	12/539	69/18337	7.05752e-07	5.91823e-05	5.29579e-05	C10orf99/CCR2/CCL13/XCL2/CCL8/CXCL11/CCL4/CXCL10/CXCL13/CXCL9/CCL19/CCL21	12
MF	GO:0048018	receptor ligand activity	35/539	486/18337	1.09692e-06	8.04868e-05	7.20218e-05	C10orf99/GAL/LHB/AREG/SEMA3A/PDGFC/UCN2/OSGIN1/STC1/IL1B/CSPG5/VGF/CD70/LIF/IL34/CCL13/SEMA4D/FASLG/IFNG/XCL2/IL33/EBI3/TNFSF13B/CCL8/CXCL11/TNFSF10/CCL4/GMFG/LTB/CXCL10/CXCL13/SPP1/CXCL9/CCL19/CCL21	35
MF	GO:0030546	signaling receptor activator activity	35/539	492/18337	1.45242e-06	9.26767e-05	8.29296e-05	C10orf99/GAL/LHB/AREG/SEMA3A/PDGFC/UCN2/OSGIN1/STC1/IL1B/CSPG5/VGF/CD70/LIF/IL34/CCL13/SEMA4D/FASLG/IFNG/XCL2/IL33/EBI3/TNFSF13B/CCL8/CXCL11/TNFSF10/CCL4/GMFG/LTB/CXCL10/CXCL13/SPP1/CXCL9/CCL19/CCL21	35
MF	GO:0005126	cytokine receptor binding	24/539	270/18337	1.57882e-06	9.26767e-05	8.29296e-05	C10orf99/IL1B/CCR2/CD70/LIF/IL34/CCL13/JAK2/FASLG/IFNG/XCL2/IL33/STAP1/TNFSF13B/CCL8/CXCL11/TNFSF10/CCL4/LTB/CXCL10/CXCL13/CXCL9/CCL19/CCL21	24
MF	GO:0030280	structural constituent of skin epidermis	5/539	15/18337	5.06546e-05	0.00252311	0.00225774	SPRR2E/FLG/PKP1/SPRR1A/PI3	5
MF	GO:0048020	CCR chemokine receptor binding	8/539	46/18337	5.15797e-05	0.00252311	0.00225774	CCR2/CCL13/XCL2/CCL8/CCL4/CXCL13/CCL19/CCL21	8
MF	GO:0042169	SH2 domain binding	7/539	38/18337	0.000104257	0.0047076	0.00421248	LAX1/JAK2/LILRB1/SIGLEC10/SLAMF1/SIT1/LCK	7
MF	GO:0042287	MHC protein binding	7/539	40/18337	0.000146388	0.00613783	0.00549229	MARCHF1/CD8B/TRAV19/CLEC7A/LILRB1/TRBV7-9/CD8A	7
MF	GO:0042608	T cell receptor binding	4/539	11/18337	0.000206656	0.00808713	0.00723658	DOCK2/CD3G/LCK/CD3E	4
MF	GO:0043548	phosphatidylinositol 3-kinase binding	6/539	32/18337	0.000296384	0.0108736	0.00972997	NLRC3/JAK2/AXL/PIK3AP1/LCK/CORO1A	6
MF	GO:0004715	non-membrane spanning protein tyrosine kinase activity	7/539	46/18337	0.000360966	0.0119594	0.0107016	ITK/JAK2/ZAP70/BTK/JAK3/SLA/LCK	7
MF	GO:0030246	carbohydrate binding	19/539	267/18337	0.000366729	0.0119594	0.0107016	LGALS7B/PRG4/NPTX2/HKDC1/ZG16B/CLEC1A/KLRB1/CLEC7A/CLEC2D/CD69/SIGLEC10/CLEC2B/LGALS2/CLEC10A/CD72/FCER2/CD22/CHI3L1/SELL	19
MF	GO:0005539	glycosaminoglycan binding	17/539	228/18337	0.000432558	0.0133638	0.0119582	FGFBP1/VIT/RTN4R/NELL1/SERPINA5/TLR2/CCL8/CXCL11/SPOCK2/PTPRC/SFRP1/SELL/PLA2G2D/CXCL10/CXCL13/JCHAIN/IGHM	17
MF	GO:0016493	C-C chemokine receptor activity	5/539	23/18337	0.000467154	0.013711	0.0122689	CCR2/CXCR6/CCR5/CCR7/CXCR4	5
MF	GO:0019865	immunoglobulin binding	5/539	24/18337	0.000575945	0.0153673	0.013751	FCGR2C/FCER2/CD22/MS4A1/JCHAIN	5
MF	GO:0019957	C-C chemokine binding	5/539	24/18337	0.000575945	0.0153673	0.013751	CCR2/CXCR6/CCR5/CCR7/CXCR4	5
MF	GO:0004713	protein tyrosine kinase activity	12/539	135/18337	0.000641615	0.0163751	0.0146529	FGFR3/ALK/EPHA4/CLK4/ITK/JAK2/AXL/ZAP70/BTK/JAK3/SLA/LCK	12
MF	GO:0019955	cytokine binding	12/539	136/18337	0.00068538	0.0167633	0.0150002	CCR2/TNFRSF9/CXCR6/IL2RA/CCR5/EBI3/IL10RA/TMC8/IL2RB/CCR7/GBP1/CXCR4	12
MF	GO:0001637	G protein-coupled chemoattractant receptor activity	5/539	26/18337	0.000849171	0.0184616	0.0165199	CCR2/CXCR6/CCR5/CCR7/CXCR4	5
MF	GO:0004950	chemokine receptor activity	5/539	26/18337	0.000849171	0.0184616	0.0165199	CCR2/CXCR6/CCR5/CCR7/CXCR4	5
MF	GO:0023023	MHC protein complex binding	5/539	26/18337	0.000849171	0.0184616	0.0165199	LILRB1/HLA-DOB/CD8A/MS4A1/HLA-DOA	5
MF	GO:0005229	intracellular calcium activated chloride channel activity	4/539	16/18337	0.00101383	0.0205212	0.0183629	CLCA2/ANO4/ANO9/TTYH3	4
MF	GO:0061778	intracellular chloride channel activity	4/539	16/18337	0.00101383	0.0205212	0.0183629	CLCA2/ANO4/ANO9/TTYH3	4
MF	GO:0045236	CXCR chemokine receptor binding	4/539	18/18337	0.00162686	0.0318322	0.0284843	CXCL11/CXCL10/CXCL13/CXCL9	4
MF	GO:0005164	tumor necrosis factor receptor binding	5/539	31/18337	0.00194374	0.034575	0.0309386	CD70/FASLG/TNFSF13B/TNFSF10/LTB	5
MF	GO:0031210	phosphatidylcholine binding	5/539	31/18337	0.00194374	0.034575	0.0309386	SERPINA5/CETP/RASGRP1/JCHAIN/IGHM	5
MF	GO:0050997	quaternary ammonium group binding	5/539	31/18337	0.00194374	0.034575	0.0309386	SERPINA5/CETP/RASGRP1/JCHAIN/IGHM	5
MF	GO:0001664	G protein-coupled receptor binding	18/539	289/18337	0.0023443	0.0404737	0.0362169	C10orf99/GAL/GNAL/NPW/UCN2/CCR2/CCL13/JAK2/XCL2/CCL8/CXCL11/CCL4/SFRP1/CXCL10/CXCL13/CXCL9/CCL19/CCL21	18
MF	GO:0019956	chemokine binding	5/539	33/18337	0.00258728	0.0423495	0.0378954	CCR2/CXCR6/CCR5/CCR7/CXCR4	5
MF	GO:0032395	MHC class II receptor activity	3/539	10/18337	0.00259724	0.0423495	0.0378954	HLA-DOB/HLA-DOA/HLA-DQA2	3
MF	GO:0015026	coreceptor activity	6/539	48/18337	0.0026997	0.0428304	0.0383258	CD28/CD8B/CXCR6/CCR5/CD8A/CXCR4	6
MF	GO:0008201	heparin binding	12/539	164/18337	0.00338614	0.052307	0.0468056	FGFBP1/RTN4R/NELL1/SERPINA5/CCL8/CXCL11/PTPRC/SFRP1/SELL/PLA2G2D/CXCL10/CXCL13	12

## Sheet: Table S6
Table S9: The 749 DEGs between high-risk and low-risk groups
gene	lowMean	highMean	logFC	pValue	fdr
KLK7	2.28128	7.88111	1.78856	0.00576044	0.00864379
C10orf99	2.22862	8.26172	1.89029	1.83079e-05	4.07024e-05
AL157937.1	1.94877	0.908122	-1.10161	2.0782e-05	4.57861e-05
KLK11	0.692191	2.49141	1.84772	0.000467582	0.00083539
KPRP	1.11681	5.62886	2.33345	0.00352014	0.00547327
KLK5	2.66871	11.7883	2.14314	0.0010608	0.00178894
SERPINB5	1.5684	4.85771	1.63098	8.00485e-06	1.87966e-05
FLG2	0.897329	3.16115	1.81674	0.026154	0.0352994
PRSS56	0.726151	8.19044	3.4956	0.000451955	0.000809919
FGFBP1	1.91383	5.34518	1.48178	4.23679e-06	1.04154e-05
SPRR2A	11.6275	41.0261	1.81901	1.36429e-06	3.63216e-06
CYP17A1	3.525	0.0110596	-8.31617	0.00217644	0.0034952
RNU7-186P	1.64538	0.611948	-1.42693	1.30263e-13	1.03221e-12
KRT75	0.611455	2.9968	2.2931	0.000133277	0.000257933
LGALS7B	4.11559	19.6682	2.25669	5.39958e-05	0.000111373
SPRR2E	10.9408	55.1324	2.33318	7.75357e-07	2.13189e-06
FLG	1.31075	4.78689	1.8687	1.31623e-06	3.51482e-06
DSG1	1.94916	5.57158	1.51524	0.0207442	0.028507
DSG3	1.53914	3.76659	1.29114	6.79792e-05	0.000138006
CLCA2	1.8284	4.85438	1.40871	0.0014809	0.00244071
CASP14	4.51489	20.2673	2.1664	0.00980122	0.0142192
KRT78	0.598458	1.79706	1.58632	0.00103001	0.00173914
KLK13	1.50301	4.30091	1.51679	5.72395e-06	1.37794e-05
TRIM29	1.67229	7.39778	2.14527	6.43986e-05	0.000131174
SERPINB4	2.08754	5.05401	1.27562	0.000179512	0.000341035
KLK10	0.730983	2.85111	1.96361	9.49275e-05	0.000188655
A2ML1	0.752103	2.68979	1.83849	0.000652504	0.00113778
NMRK2	2.89011	8.13774	1.49351	2.97343e-09	1.18489e-08
EVPL	0.915323	3.32488	1.86095	0.000205435	0.000386557
AL159166.1	2.91334	7.29093	1.32343	6.34485e-13	4.52262e-12
LINC01239	1.8932	0.645824	-1.55161	1.15157e-10	5.67645e-10
KRT80	1.95859	4.81075	1.29645	0.0241244	0.0327166
ADCY2	0.627191	1.43015	1.18919	5.0894e-08	1.672e-07
KRT15	0.654044	2.32092	1.82724	0.000646436	0.00112831
BX322234.2	4.01156	0.832399	-2.26882	0.00357925	0.00555684
TYRP1	109.509	341.322	1.64008	2.9196e-12	1.87935e-11
KRT6C	21.4878	97.4296	2.18084	4.71067e-07	1.33819e-06
TMPRSS9	2.639	0.83521	-1.65978	3.8129e-09	1.49924e-08
IVL	5.881	19.4515	1.72575	1.35593e-07	4.17886e-07
SLC38A8	0.426576	6.33142	3.89166	2.87705e-09	1.14832e-08
LCE2A	1.6805	5.54461	1.72219	4.81084e-11	2.51733e-10
RHCG	2.94461	9.33925	1.66523	3.83934e-08	1.28688e-07
KRT6A	73.4161	298.924	2.02561	5.54605e-08	1.81175e-07
S100A7	68.8302	274.686	1.99667	0.000233164	0.000435173
LINC01502	2.0004	7.10205	1.82795	4.0404e-05	8.50621e-05
HES2	0.737497	3.08254	2.06341	3.50987e-10	1.60464e-09
SULT2B1	0.515247	2.46441	2.2579	1.38655e-07	4.26582e-07
ABCA8	4.28379	1.59374	-1.42648	1.99794e-08	6.95497e-08
PRH2	28.0176	0.315191	-6.47396	3.06188e-09	1.21818e-08
KRTDAP	17.7367	89.808	2.34011	0.0141136	0.0200032
GAL	1.53925	5.0744	1.72101	0.0192521	0.0266176
TINCR	0.826237	2.35938	1.51378	7.5735e-07	2.08654e-06
PKP1	4.28394	16.491	1.94467	0.000142246	0.000274009
SPRR2G	9.35758	51.0364	2.44732	1.49544e-05	3.36759e-05
IGHV3-19	3.66578	0.310701	-3.56052	1.14631e-05	2.6242e-05
PSORS1C2	0.358448	1.93321	2.43117	0.0106043	0.0152948
SPRR2D	5.08549	21.7712	2.09796	1.39886e-05	3.16158e-05
COL17A1	1.66944	5.64215	1.75688	0.00509833	0.00771589
PKP3	2.08717	6.67445	1.6771	0.0271145	0.0365334
LY6D	2.01852	11.0879	2.45761	3.22342e-05	6.8914e-05
ALB	3.00937	0.86153	-1.80449	0.000124224	0.000241504
KRT6B	46.7917	190.602	2.02624	8.61302e-05	0.000172274
AL360169.3	1.01124	2.14748	1.08652	0.00216892	0.00348447
SBSN	14.5633	63.3995	2.12214	0.00100309	0.00169704
VCX	1.799	0.560241	-1.68307	4.17757e-05	8.76972e-05
SLC7A4	1.95296	7.24982	1.89228	1.15405e-09	4.92436e-09
PRG4	1.98192	0.899013	-1.14049	4.20463e-08	1.39983e-07
KRT16	63.6508	293.077	2.20303	4.60196e-06	1.12485e-05
C5orf38	0.772739	1.65362	1.09758	0.000270823	0.000500939
NECTIN4	0.670114	1.7471	1.38248	0.00108627	0.00182816
RHOV	0.854428	3.06657	1.84359	2.53851e-06	6.49725e-06
SFN	33.6747	171.194	2.34589	1.99316e-05	4.40688e-05
HSD17B1	0.807441	1.92049	1.25004	0.000354175	0.000644176
SPRR1A	25.8911	113.08	2.12681	5.39859e-08	1.76639e-07
KRTAP19-1	7.83811	18.661	1.25145	1.48084e-12	9.93922e-12
KRT17	35.6662	225.087	2.65786	3.51996e-05	7.48288e-05
SNORC	3.0505	1.07262	-1.50791	0.0029837	0.0046903
SPRR1B	40.3323	169.022	2.06721	8.0913e-08	2.57681e-07
ADAM11	0.8699	2.65273	1.60856	2.38431e-10	1.11552e-09
NPTX2	27.7637	9.98414	-1.47549	0.0274139	0.0368995
KRT14	118.028	532.148	2.17269	2.6096e-06	6.66735e-06
LINC01711	3.70497	1.38599	-1.41855	4.28771e-05	8.98724e-05
PI3	32.5465	216.38	2.73299	0.000624383	0.00109227
FGFR3	0.848803	4.74345	2.48244	0.0134243	0.0190829
GPR85	0.833068	1.70826	1.03602	0.00145391	0.0023991
GFRA2	1.79035	0.710091	-1.33417	0.000379076	0.000686556
EDIL3	4.87232	1.35845	-1.84265	0.000151328	0.000290244
IGKV1D-17	8.91984	0.610679	-3.86853	0.000203354	0.000383209
SLPI	20.1818	50.6609	1.32782	0.0182885	0.0253872
CALML5	26.6306	87.0939	1.70949	0.000123859	0.000240833
LHB	1.02742	2.51875	1.29369	1.38156e-08	4.91544e-08
SNED1	3.92813	1.66432	-1.23891	4.12684e-07	1.18098e-06
LRRTM4	1.68397	0.79578	-1.08143	0.000165192	0.000315229
IGKV1OR2-6	2.07142	0.563075	-1.87922	1.04096e-05	2.39497e-05
SNCB	1.10147	2.58614	1.23138	0.000745106	0.0012875
COL8A1	6.58552	1.9314	-1.76965	1.87562e-05	4.16109e-05
SNORD19	1.74873	0.850624	-1.03972	2.51186e-18	4.82067e-17
STAR	2.50892	0.0746682	-5.07043	0.000145983	0.000280686
AP005233.2	1.47911	0.706643	-1.06568	1.95276e-05	4.32372e-05
ATP6V0D2	1.2704	3.43277	1.43409	0.00501306	0.00759575
MRGPRX3	15.5521	5.67472	-1.45448	0.000646196	0.00112805
PNMA5	4.01869	0.911744	-2.14002	2.5875e-11	1.41289e-10
SCRG1	4.3068	1.82093	-1.24194	1.00866e-07	3.16677e-07
KRT5	44.6135	190.156	2.09163	8.41567e-05	0.000168552
SYN3-AS1	0.750626	1.80482	1.26569	0.00238248	0.00380006
B3GNT5	1.49923	0.736998	-1.02449	2.42132e-11	1.32916e-10
IGKV1D-12	3.83635	0.810527	-2.2428	3.37731e-05	7.20302e-05
SFTPC	1.13831	2.61676	1.20089	2.10054e-05	4.62208e-05
VCX3A	2.07071	0.932806	-1.15048	0.000356491	0.000648103
IGHV3-63	2.25132	0.321919	-2.806	9.36198e-05	0.000186294
NCCRP1	3.94599	13.6047	1.78565	7.82218e-06	1.83962e-05
RNU6-1016P	1.54069	0.67037	-1.20055	2.67921e-15	2.90041e-14
HKDC1	4.32827	1.55172	-1.47992	0.00135843	0.00225141
FCGBP	1.94066	0.93328	-1.05616	0.00223729	0.00358781
AL590550.1	2.07565	0.862499	-1.26697	9.89775e-07	2.68446e-06
ALK	2.66218	1.27542	-1.06164	2.19891e-06	5.68713e-06
AREG	5.97394	1.12709	-2.40609	3.39162e-06	8.50439e-06
HS3ST2	1.30127	3.41687	1.39276	7.62386e-09	2.81409e-08
CA6	11.6411	0.525493	-4.46941	0.000194678	0.000368101
AL139396.1	2.12982	0.906235	-1.23278	4.22973e-24	2.98412e-22
GAP43	7.96289	2.99855	-1.40903	1.21242e-08	4.35736e-08
AL121772.3	1.39974	0.660223	-1.08413	2.71396e-18	5.12932e-17
GNAL	0.80954	2.25025	1.47491	2.19891e-06	5.68713e-06
RDH8	1.77635	3.91567	1.14034	0.0309128	0.041185
APCDD1	5.16003	16.0012	1.63273	1.32573e-06	3.53708e-06
LINC00520	4.85405	11.907	1.29455	1.59118e-10	7.66227e-10
ITGB8	5.50278	2.74651	-1.00256	0.00020201	0.000380804
ZG16B	5.40367	0.316802	-4.09229	0.00361158	0.00560352
SEMA3A	4.30072	2.11158	-1.02626	1.60137e-08	5.65051e-08
EBF3	1.7272	0.733193	-1.23617	1.69786e-05	3.79389e-05
CAMK1G	1.0172	2.06524	1.02171	0.00865745	0.0126366
ART3	3.93883	1.26828	-1.6349	6.63971e-09	2.4802e-08
EPHA4	1.62286	3.44199	1.08471	0.0103912	0.0150137
TMPRSS13	1.29011	2.68313	1.05642	0.00197804	0.00319727
AL513534.1	1.89009	0.906565	-1.05997	3.34892e-18	6.17884e-17
NPW	1.11069	2.23723	1.01025	0.000790709	0.0013613
TPBGL	0.974698	2.13233	1.1294	3.1929e-08	1.08205e-07
LINC02251	1.89895	0.688436	-1.46381	7.12562e-11	3.60696e-10
AC006058.4	1.6028	0.699575	-1.19605	8.28052e-15	8.10238e-14
KRT27	0.523296	1.51675	1.53529	0.00773275	0.0113778
AC243562.2	2.71043	1.11613	-1.28001	6.89417e-14	5.73376e-13
BRCA1P1	1.54555	0.662111	-1.22297	1.15637e-16	1.59364e-15
AC135068.3	1.60795	0.53214	-1.59534	0.000514587	0.000913326
IGKV1D-33	3.47548	0.676241	-2.36161	0.00049225	0.000875809
SLC24A4	0.562011	1.58301	1.494	3.99033e-05	8.41078e-05
DDO	1.45221	0.715548	-1.02113	5.39073e-12	3.30879e-11
VIT	3.0485	1.11384	-1.45256	9.40394e-07	2.55791e-06
PDGFC	2.54054	1.24364	-1.03057	9.80854e-12	5.75852e-11
TTLL3	1.49424	0.725212	-1.04294	2.28404e-23	1.34899e-21
AL449212.1	1.51812	0.655575	-1.21146	7.77991e-32	4.83015e-29
IGKV1-33	6.92129	0.66554	-3.37844	3.40646e-05	7.26271e-05
CDK5RAP3	1.41626	0.678826	-1.06097	1.96687e-20	6.06019e-19
F5	4.7723	1.40197	-1.76723	9.97653e-11	4.95911e-10
UCN2	8.65328	17.9779	1.0549	0.000379482	0.000687186
POU3F1	2.49513	5.0875	1.02784	3.20003e-09	1.2703e-08
AC064875.1	1.87975	0.877022	-1.09985	6.50216e-10	2.86404e-09
FBXL16	1.9639	0.933312	-1.07329	0.00116545	0.00195058
HLA-DQB1-AS1	1.53935	0.643516	-1.25827	2.99716e-15	3.21102e-14
AOX1	1.56919	0.673286	-1.22073	6.53171e-10	2.87502e-09
SEC31B	1.38646	0.62323	-1.15357	7.67672e-23	4.07072e-21
IGHV1-45	3.39434	0.927736	-1.87135	7.46914e-08	2.39278e-07
IGHV4-80	1.57144	0.73286	-1.10048	0.000171719	0.000327231
LINC00342	1.58904	0.62618	-1.3435	2.0008e-30	8.28132e-28
RBX1P2	1.36582	0.641934	-1.08927	2.3517e-18	4.54846e-17
AC006058.1	2.23857	1.05225	-1.0891	9.37188e-15	9.0702e-14
AL132989.1	1.68039	0.793448	-1.08259	5.55228e-25	4.92447e-23
IGKV2-29	10.16	1.65805	-2.61535	3.74175e-05	7.92855e-05
MIR222HG	1.54532	0.685221	-1.17327	2.70221e-24	1.97373e-22
DSP	6.81475	18.2973	1.4249	0.00159215	0.00260953
SLC25A27	3.67256	1.6697	-1.1372	2.00452e-18	3.94456e-17
CHRDL1	9.38695	2.85798	-1.71566	2.17477e-14	1.97688e-13
BHLHA15	1.39365	0.604495	-1.20506	2.38796e-06	6.14027e-06
RPL32P3	1.98016	0.9535	-1.05431	3.15109e-36	1.95635e-32
ABCC11	1.65246	0.767502	-1.10637	0.0011669	0.00195276
CLDN11	3.43133	1.67711	-1.03279	3.00619e-06	7.61022e-06
MMP1	12.4374	32.5738	1.38902	0.0205907	0.0283296
CAVIN2	2.18608	0.976327	-1.16291	4.0607e-17	6.15649e-16
CLEC1A	2.48829	1.06604	-1.22289	4.49507e-11	2.36205e-10
OCA2	4.58519	26.3497	2.52274	5.95924e-17	8.7054e-16
EYA1	2.86186	1.39524	-1.03644	1.15868e-07	3.60314e-07
GOLGA8A	3.82945	1.74413	-1.13463	2.28756e-17	3.60465e-16
OSGIN1	2.73063	5.66626	1.05317	2.01702e-16	2.65031e-15
MIR4537	1.78955	0.298062	-2.58591	9.65626e-12	5.67448e-11
MYO15B	1.9503	0.957248	-1.02673	9.24183e-18	1.57848e-16
AC091825.1	3.64501	1.41883	-1.36123	4.05449e-18	7.34957e-17
S100A2	13.5255	39.2959	1.5387	0.0166722	0.0232972
ZMAT1	1.47013	0.545123	-1.43129	1.2571e-23	7.80473e-22
ZNF300	2.31387	1.14343	-1.01694	4.5707e-18	8.18966e-17
CNFN	11.2713	46.4964	2.04446	2.2632e-09	9.19574e-09
AP006621.2	1.54246	0.756185	-1.02842	9.06671e-18	1.55499e-16
GOLGA8B	2.99363	1.41232	-1.08383	2.15264e-15	2.39082e-14
AC010719.1	1.36026	0.637561	-1.09325	8.49779e-13	5.94128e-12
NEIL1	1.47234	0.636224	-1.2105	3.92397e-15	4.12216e-14
AC091563.1	3.79017	1.52674	-1.3118	2.98894e-14	2.66048e-13
FRG1EP	2.98488	1.41668	-1.07515	3.99573e-16	4.98643e-15
TRIM52	1.67916	0.823001	-1.02878	5.16062e-34	7.33603e-31
RTN4R	3.44119	7.62069	1.14702	1.11e-16	1.53313e-15
AC084018.1	2.73361	1.30607	-1.06557	4.90699e-23	2.6607e-21
TUBB4A	23.1957	51.9727	1.16389	5.54986e-11	2.87136e-10
AF131215.5	1.85735	0.889723	-1.06182	7.4606e-16	8.90752e-15
AL355488.1	1.90291	0.938195	-1.02025	6.47171e-27	9.45403e-25
SLC16A6	5.1588	17.223	1.73923	2.35062e-06	6.05177e-06
MIR4453HG	1.62876	0.758943	-1.10171	1.32895e-29	4.02477e-27
ANKRD9	3.18597	6.49292	1.02713	2.2818e-18	4.43398e-17
NELL1	13.7651	4.44618	-1.63037	6.90097e-06	1.64061e-05
ANGPT2	4.79639	2.206	-1.12052	7.82512e-08	2.49588e-07
ECHDC2	2.23133	1.03528	-1.10788	2.70545e-18	5.1288e-17
STC1	28.469	8.8052	-1.69297	0.00029763	0.000548075
IGLV5-37	2.42436	0.748382	-1.69576	2.20215e-06	5.6936e-06
MAP3K7CL	1.41953	0.611263	-1.21555	4.36046e-24	3.05897e-22
ANO4	4.32723	2.15607	-1.00504	1.76462e-05	3.93256e-05
FRG1DP	2.39775	1.09699	-1.12813	2.12671e-22	1.01567e-20
IGKV2D-30	3.08643	0.62611	-2.30145	4.54883e-06	1.11318e-05
PLA2G5	1.71665	0.83525	-1.03932	6.40415e-08	2.07408e-07
XAF1	2.27748	0.710311	-1.68092	1.43593e-20	4.59536e-19
AC091825.2	4.81574	1.80141	-1.41863	1.49826e-18	3.00547e-17
IL1B	4.36567	1.67489	-1.38214	1.26211e-05	2.86764e-05
AL353763.2	1.53613	0.683562	-1.16815	6.80115e-36	2.81499e-32
MAPK4	1.95978	4.34011	1.14704	0.0205065	0.0282168
GFRA1	2.94044	0.878194	-1.74342	2.84295e-08	9.6874e-08
RNY4P10	2.62478	1.27942	-1.0367	4.34755e-22	1.93489e-20
JSRP1	1.54307	0.693634	-1.15356	0.000684892	0.00119078
CCDC18-AS1	2.00831	0.857756	-1.22734	1.68028e-31	9.48367e-29
MAD1L1	1.18614	2.5252	1.09012	2.13176e-13	1.62393e-12
IGKV1OR2-108	6.24371	1.83435	-1.76713	0.000161469	0.000308408
VIM-AS1	1.60207	0.587549	-1.44716	5.83614e-46	7.24674e-42
AL157871.2	1.71368	0.758004	-1.17682	2.48095e-12	1.61034e-11
RAD51-AS1	2.26032	1.05511	-1.09914	9.75747e-30	3.18838e-27
FCGR2C	5.46818	1.81892	-1.58798	1.16136e-18	2.37573e-17
RTN1	1.87209	0.656446	-1.5119	1.71494e-15	1.93409e-14
OLIG2	2.24487	0.940579	-1.25501	2.71641e-05	5.87216e-05
MTCO3P12	11.951	34.8271	1.54308	0.00480243	0.00729262
MIR3671	1.95827	0.790844	-1.30811	6.53838e-22	2.71529e-20
IGKV1-13	1.69389	0.822876	-1.04159	0.000824804	0.00141615
CH25H	1.89938	0.899117	-1.07895	1.31418e-08	4.69588e-08
DMKN	8.69312	21.4209	1.30107	0.00027057	0.000500547
TNNI2	1.7214	0.682456	-1.33478	0.000707549	0.00122722
NTN4	3.10611	1.35149	-1.20055	2.27332e-15	2.51138e-14
TFF3	2.56588	6.24055	1.28222	2.39678e-05	5.22029e-05
SNORD19C	3.17403	1.50796	-1.07371	4.55064e-22	2.00569e-20
IGHV3OR16-8	1.75839	0.351877	-2.32111	1.87846e-05	4.16628e-05
CLK4	2.29177	1.07988	-1.0856	3.10567e-35	6.42718e-32
MT-TT	4.15227	9.13714	1.13784	0.0311178	0.0414403
MIR186	3.32435	1.0906	-1.60795	1.32523e-26	1.76939e-24
SLC6A17	10.6696	22.9001	1.10185	1.28436e-08	4.59726e-08
IGLV3-16	2.80117	0.878833	-1.67237	5.93646e-05	0.00012172
CCR2	2.20311	0.828771	-1.41049	3.40826e-12	2.1703e-11
MGAT5B	2.93977	7.9311	1.43182	4.01087e-14	3.47544e-13
OTULINL	1.74056	0.809361	-1.10469	2.30866e-17	3.63328e-16
AL162457.2	5.87597	15.7185	1.41956	7.4558e-11	3.75877e-10
IGHV3-13	11.9816	5.57368	-1.10412	1.93848e-05	4.29362e-05
DENND3	1.68513	0.823186	-1.03357	7.08147e-21	2.3701e-19
KCNK5	3.57728	1.7694	-1.0156	1.14722e-08	4.14102e-08
DEPTOR	7.4768	3.66133	-1.03005	5.12633e-10	2.2897e-09
AC136475.3	2.56538	0.772039	-1.73243	5.6976e-11	2.9368e-10
ANO9	1.38502	0.608851	-1.18575	1.77767e-09	7.36513e-09
AHSA2P	3.96422	1.68828	-1.23148	3.43594e-31	1.66854e-28
GCNT1	1.44494	0.586693	-1.30033	1.06196e-24	8.79088e-23
IGKV5-2	8.08416	2.59837	-1.63749	8.87753e-06	2.06698e-05
ATP8A1	2.615	1.29905	-1.00936	1.88924e-16	2.50092e-15
SLAMF9	2.45997	5.31712	1.11201	0.000134549	0.000260151
OGFRL1	3.47596	1.73674	-1.00103	1.27781e-21	5.00522e-20
IGKV1D-16	11.2607	3.59115	-1.64878	3.56686e-06	8.90603e-06
TAF5LP1	2.51605	0.794167	-1.66365	7.05338e-15	7.05168e-14
ERRFI1	19.573	8.08761	-1.27508	3.99157e-15	4.18609e-14
FRG1JP	3.60415	1.77372	-1.02288	4.96536e-14	4.22294e-13
ERAP2	11.5611	5.34708	-1.11246	5.47679e-07	1.54207e-06
ZNF812P	1.80894	0.845268	-1.09766	1.05549e-07	3.3046e-07
AC103563.1	2.30135	0.495565	-2.21533	0.000530249	0.000938976
AC022034.1	2.14873	0.824274	-1.38229	7.61451e-16	9.07383e-15
PYROXD2	16.464	6.08231	-1.43662	1.16633e-11	6.75481e-11
IGHV1OR15-2	4.48535	0.717049	-2.64508	4.08242e-06	1.00778e-05
IGKV1D-8	6.41773	1.52942	-2.06908	1.08459e-05	2.49073e-05
REM1	2.06151	0.75997	-1.43969	0.000111326	0.000218207
PAEP	33.6677	267.385	2.98948	8.42549e-06	1.97023e-05
SERPINA5	12.1666	5.30076	-1.19866	2.01499e-09	8.2849e-09
IGHV3-72	19.6184	8.63402	-1.1841	2.03053e-06	5.27912e-06
TC2N	2.06269	0.941113	-1.13209	2.33994e-13	1.77273e-12
DPYD	4.2104	1.79153	-1.23276	7.30368e-22	2.97343e-20
MAEL	1.46677	0.703939	-1.05913	2.52081e-07	7.45613e-07
TRBV5-6	1.57367	0.560992	-1.48808	2.78872e-08	9.51566e-08
IFI44L	5.50357	2.304	-1.25622	1.0886e-12	7.45981e-12
IGKV2D-28	2.59968	1.15374	-1.17202	0.000368917	0.000669517
AC083843.2	3.00097	1.16598	-1.36388	2.59885e-21	9.54733e-20
LAX1	1.98095	0.542333	-1.86894	2.38387e-13	1.80052e-12
CYP1B1	3.87132	1.80915	-1.09752	2.55777e-09	1.0315e-08
CSPG5	3.3924	1.62106	-1.06536	5.60959e-06	1.35226e-05
TBX21	1.4581	0.686234	-1.08732	5.5763e-09	2.12005e-08
GSAP	2.7401	1.36783	-1.00234	2.32159e-21	8.68288e-20
RSAD2	3.56282	1.75862	-1.01857	3.63269e-13	2.67383e-12
LINC01480	1.76481	0.810724	-1.12223	2.43446e-10	1.13856e-09
FTH1P22	1.53614	0.481963	-1.67231	1.41074e-10	6.86948e-10
RNF175	3.38337	1.15011	-1.55669	1.06436e-11	6.20478e-11
VGF	118.55	264.989	1.16044	1.56267e-06	4.1258e-06
MARCHF1	1.57578	0.571163	-1.46409	2.07198e-31	1.1186e-28
IGLV9-49	40.0486	5.87881	-2.76816	0.000141997	0.000273573
CD70	3.36585	1.68071	-1.0019	5.24814e-07	1.4824e-06
NLRC3	1.78433	0.674945	-1.40254	6.5389e-14	5.46758e-13
TRBJ1-3	2.23556	0.363946	-2.61884	2.03178e-15	2.2708e-14
NLRP1	1.95949	0.752181	-1.38132	2.61135e-16	3.37059e-15
N4BP2L1	2.51827	1.13246	-1.15298	8.84162e-28	1.56838e-25
FGD2	1.69035	0.724479	-1.2223	9.17318e-12	5.40852e-11
LIF	19.2584	7.31802	-1.39596	5.70483e-08	1.86119e-07
TRBJ1-4	3.11158	0.476794	-2.70621	1.28262e-16	1.7463e-15
CARMIL2	1.53579	0.548943	-1.48425	2.82122e-09	1.12894e-08
TRANK1	2.90537	1.4447	-1.00795	2.59382e-15	2.83018e-14
ANKRD10-IT1	10.7121	4.47067	-1.26068	7.39653e-30	2.62408e-27
GPR174	1.7228	0.417542	-2.04476	1.19962e-16	1.64593e-15
CETP	3.26299	1.56934	-1.05604	3.59196e-07	1.03942e-06
GLIPR1	2.68052	1.33375	-1.00702	3.42606e-21	1.22245e-19
MIR4477B	2.935	1.37376	-1.09523	1.50947e-13	1.18081e-12
SNX22	4.852	1.5669	-1.63067	1.14355e-14	1.08558e-13
PIK3CG	2.15005	0.741278	-1.53629	4.36793e-17	6.5821e-16
RASGRP1	1.73952	0.600683	-1.53401	7.38606e-20	1.94719e-18
TLR2	4.25288	2.01105	-1.08049	6.7801e-20	1.80275e-18
ST8SIA4	2.43889	0.955871	-1.35134	7.56094e-22	3.06811e-20
PRKCQ	1.52249	0.62182	-1.29187	5.24029e-11	2.7271e-10
TRBV4-1	1.48735	0.680234	-1.12864	9.9757e-06	2.29982e-05
CD274	3.03942	1.36717	-1.1526	1.09142e-12	7.47497e-12
LINC02446	1.49265	0.511976	-1.54373	6.05928e-11	3.11416e-10
IGHV4-55	7.43936	2.24787	-1.72662	3.26301e-05	6.97003e-05
IL34	4.6552	1.82303	-1.3525	0.00271176	0.00429325
ATF7IP2	1.56188	0.748063	-1.06205	2.17187e-13	1.65145e-12
ITK	1.74134	0.750717	-1.21386	5.13084e-08	1.68412e-07
IGHJ1	4.09758	1.02025	-2.00585	7.73218e-05	0.000155886
TRAV8-3	1.82936	0.558017	-1.71296	4.35147e-13	3.16904e-12
PTPN22	1.7837	0.597658	-1.57748	1.21409e-20	3.92588e-19
ICOS	1.77811	0.620954	-1.51779	2.91199e-11	1.57896e-10
ABI3BP	2.65603	0.984076	-1.43243	2.94805e-10	1.36234e-09
VAMP1	3.70758	1.52996	-1.27698	1.23028e-29	3.83466e-27
TTC14	4.17692	1.91121	-1.12795	1.38621e-35	3.44251e-32
PDCD1LG2	2.93163	1.21913	-1.26585	2.56806e-13	1.92908e-12
COL22A1	14.1554	5.87005	-1.26991	5.17216e-08	1.69587e-07
MMP12	4.48252	2.13556	-1.0697	7.85574e-05	0.000158198
CCL13	4.87017	2.42728	-1.00463	1.96157e-05	4.34245e-05
PARM1	3.53021	1.64531	-1.10139	5.52774e-07	1.55465e-06
MIR3685	3.15591	1.42075	-1.1514	2.61717e-24	1.92812e-22
ARSI	3.72044	10.1144	1.44286	2.18735e-06	5.66076e-06
GIMAP1	1.92914	0.899192	-1.10126	1.7048e-09	7.09875e-09
GEM	11.5702	5.78089	-1.00106	8.51031e-09	3.12179e-08
POU2F2	2.24928	1.05077	-1.09802	2.015e-09	8.2849e-09
TRAV12-2	2.01353	0.927622	-1.11812	1.38945e-07	4.27366e-07
IGLV5-45	18.3482	8.51913	-1.10686	4.12016e-06	1.01649e-05
ITGB2-AS1	2.00279	0.39802	-2.3311	2.86004e-17	4.43914e-16
SLC5A3	12.1984	5.9044	-1.04683	5.77322e-17	8.44359e-16
PTGER4	3.2904	1.59736	-1.04258	1.43792e-14	1.34144e-13
GBP1P1	4.04317	1.22298	-1.72509	5.26713e-16	6.45626e-15
IGKV1D-39	9.73018	2.14242	-2.18322	0.000225476	0.000421711
WDFY4	1.74355	0.77092	-1.17737	1.05336e-07	3.29877e-07
FRG1GP	4.09657	1.89335	-1.11347	2.58223e-14	2.32851e-13
IGKV1-39	8.1227	2.56988	-1.66026	0.001532	0.00251824
TRBV3-1	1.48322	0.499933	-1.56892	5.24841e-09	2.00954e-08
CXorf21	1.71067	0.701474	-1.2861	9.58425e-16	1.12377e-14
TNFRSF9	1.95511	0.71141	-1.45849	9.9801e-12	5.84818e-11
CD28	1.74815	0.731979	-1.25596	1.68988e-13	1.309e-12
RGS16	12.7762	5.53002	-1.20811	1.90003e-07	5.72637e-07
IL15RA	3.12807	1.5155	-1.04547	1.37668e-10	6.71683e-10
IL21R	1.75478	0.703053	-1.31959	9.27245e-11	4.62399e-10
TRBV6-2	1.59011	0.599963	-1.40618	9.52794e-07	2.58976e-06
JAK2	3.68806	1.69096	-1.12502	4.3289e-25	3.98189e-23
PYHIN1	3.11514	1.10447	-1.49594	1.54747e-10	7.47373e-10
CYRIA	2.20319	1.01229	-1.12196	3.92383e-14	3.40953e-13
SEMA4D	3.57888	1.61939	-1.14406	2.77071e-16	3.55414e-15
CEACAM21	1.67811	0.725046	-1.2107	1.02051e-11	5.97163e-11
CIITA	3.0844	1.46315	-1.07591	8.65526e-09	3.16749e-08
CRTAM	1.5552	0.523634	-1.57047	3.08351e-13	2.28995e-12
STK26	3.16123	1.55848	-1.02034	6.116e-16	7.41625e-15
FASLG	2.09186	0.81851	-1.35371	3.31389e-10	1.52008e-09
FTLP14	2.18236	5.72792	1.39213	2.19051e-06	5.66776e-06
IFNG	1.91715	0.537345	-1.83505	1.52404e-12	1.01961e-11
IGHV3OR16-9	1.97768	0.47887	-2.04611	2.00657e-06	5.22229e-06
IGKJ3	6.69899	1.38574	-2.27329	2.14337e-10	1.00891e-09
GPR171	2.24442	0.619173	-1.85793	8.58986e-15	8.36551e-14
TLR8	1.53652	0.686771	-1.16177	1.19859e-13	9.58997e-13
VNN2	1.71919	0.613349	-1.48695	9.4796e-14	7.70341e-13
CDH3	12.6096	29.4223	1.22238	1.93545e-15	2.16704e-14
CCDC88B	3.56554	1.65447	-1.10775	4.84094e-08	1.5974e-07
CD8B	2.30234	0.913976	-1.33287	9.23992e-09	3.37051e-08
ANKRD22	2.62151	1.22898	-1.09293	9.35892e-10	4.02807e-09
TOX	2.66848	1.14124	-1.22542	7.69958e-10	3.34754e-09
TRAV19	1.9007	0.949714	-1.00096	5.3948e-07	1.52175e-06
PSTPIP1	2.8253	1.32528	-1.0921	6.97408e-09	2.59584e-08
PNISR	8.45729	4.09403	-1.04667	5.90806e-34	7.33603e-31
EVI2A	2.86335	1.36061	-1.07345	2.9077e-14	2.59561e-13
SLC27A3	13.1838	33.032	1.3251	3.5197e-08	1.18472e-07
P2RY13	2.13569	0.818922	-1.3829	5.82706e-12	3.55027e-11
DAPP1	1.68639	0.524385	-1.68524	5.40797e-16	6.61584e-15
PAGE2	11.7896	3.61521	-1.70536	0.00095516	0.00162224
TRBV27	2.69032	1.14645	-1.2306	5.65527e-09	2.14548e-08
TRBJ1-5	4.41784	0.865794	-2.35124	1.32785e-13	1.05019e-12
ALDH3B2	3.31438	14.1359	2.09256	4.01334e-10	1.8234e-09
IGKV3D-11	5.85428	1.46086	-2.00268	2.2254e-05	4.87436e-05
CD84	2.93124	1.45072	-1.01474	1.05912e-11	6.18001e-11
PSD4	2.65272	1.31763	-1.00953	6.14523e-10	2.71067e-09
TRBV4-2	2.54652	1.05879	-1.26611	5.09928e-07	1.44166e-06
HSPA7	18.3956	7.5534	-1.28416	5.28698e-15	5.43447e-14
AC245884.12	1.90666	0.802915	-1.24773	0.00455326	0.00694313
AL390728.4	7.59743	3.48097	-1.12602	3.49377e-31	1.66854e-28
BAIAP2L2	7.25065	14.9316	1.04218	7.88265e-12	4.71024e-11
TRAV21	2.27611	0.906261	-1.32857	1.80205e-06	4.72167e-06
TRAV12-1	1.80178	0.650563	-1.46966	1.2432e-09	5.27755e-09
TRAV4	1.49174	0.604137	-1.30405	6.49437e-08	2.10056e-07
FLI1	3.05096	1.43053	-1.09271	1.00811e-14	9.70369e-14
SLA2	2.75779	1.23738	-1.15622	9.35893e-10	4.02807e-09
CALHM6	2.85673	1.18902	-1.2646	8.6532e-12	5.13608e-11
FCRL3	1.74545	0.336306	-2.37575	1.46615e-13	1.14932e-12
KU-MEL-3	9.28578	18.5787	1.00056	1.60278e-08	5.65391e-08
KLRB1	1.44933	0.562213	-1.3662	3.33455e-11	1.79088e-10
TRBJ2-2P	2.08033	0.658921	-1.65863	1.53428e-09	6.43186e-09
TBC1D4	16.0432	6.50033	-1.30338	7.71925e-15	7.64963e-14
PAX5	1.7397	0.336814	-2.36881	1.08028e-07	3.37626e-07
CLEC7A	2.5458	1.12634	-1.17647	7.79275e-19	1.64843e-17
CXCR6	3.01014	1.33203	-1.17621	4.47225e-10	2.0201e-09
TRBV6-5	2.23393	1.04249	-1.09956	6.24403e-08	2.02645e-07
SCIMP	1.8569	0.836583	-1.15031	7.84346e-12	4.68911e-11
RSRP1	7.81612	3.77864	-1.04858	9.8826e-29	2.50433e-26
IL2RA	2.25724	0.794106	-1.50716	1.36067e-16	1.84851e-15
AC004585.1	1.85185	0.780979	-1.24561	1.55781e-07	4.76084e-07
TSPAN7	23.2388	11.271	-1.04391	0.000149601	0.000287241
CLIC2	5.79595	2.86733	-1.01534	2.63812e-18	5.02416e-17
CLEC2D	3.09842	1.18428	-1.38752	1.39973e-22	6.95216e-21
TRAF3IP3	1.95872	0.563244	-1.79808	3.00127e-15	3.21265e-14
TRBJ2-7	3.44114	0.881163	-1.96541	2.06152e-10	9.74414e-10
MALAT1	16.0932	7.48832	-1.10373	8.07771e-28	1.47501e-25
AC004687.1	2.23888	0.571861	-1.96904	6.37517e-12	3.86149e-11
MIR155HG	2.51622	0.919627	-1.45214	3.32138e-17	5.11048e-16
TSPAN10	13.5996	36.5806	1.42752	6.33626e-15	6.39134e-14
CD96	2.65108	1.284	-1.04594	8.44321e-13	5.91311e-12
CD69	3.04011	0.629235	-2.27245	3.62351e-23	1.99121e-21
LILRB1	3.30869	1.27551	-1.37519	4.99562e-15	5.16924e-14
CD180	2.14265	1.02652	-1.06163	1.50448e-07	4.61034e-07
KCNAB2	10.1378	20.6841	1.02877	1.96791e-06	5.1249e-06
EAF2	2.46326	0.817546	-1.5912	4.5435e-25	4.05875e-23
AXL	15.9191	7.54871	-1.07645	3.534e-08	1.18921e-07
TENT5C	6.72719	2.26833	-1.56837	7.19339e-19	1.53471e-17
TRAV12-3	1.49546	0.598434	-1.32132	8.70238e-09	3.18378e-08
TRBJ2-1	2.2632	0.799596	-1.50102	5.84269e-09	2.20983e-08
IGHJ2	15.1202	5.58978	-1.43562	0.000806092	0.00138632
CD38	3.75665	1.282	-1.55105	1.27175e-14	1.19813e-13
RGS2	23.5185	11.688	-1.00877	7.5756e-09	2.79959e-08
SP140	2.19614	0.712223	-1.62457	8.24788e-13	5.78937e-12
TRBV19	2.75838	1.07893	-1.35421	1.10872e-07	3.45902e-07
TRBJ1-6	4.70076	0.832409	-2.49753	9.68269e-16	1.13424e-14
CCND2	5.61182	2.39161	-1.23049	7.61135e-08	2.43269e-07
AL390728.6	5.73104	2.7697	-1.04907	4.20184e-25	3.95259e-23
SAMD9L	8.73252	3.5168	-1.31214	7.25326e-22	2.96262e-20
IGLL5	2.19044	0.773257	-1.5022	4.54388e-07	1.29407e-06
TRBV5-1	2.14862	0.77248	-1.47584	1.16312e-07	3.61422e-07
IGKV3OR2-268	2.23349	1.1043	-1.01616	1.09505e-05	2.51381e-05
DOCK8	3.76333	1.79688	-1.06652	5.52339e-11	2.86005e-10
RHOH	1.98042	0.55041	-1.84723	5.72576e-12	3.49542e-11
ABCD1	18.8463	42.0999	1.15954	1.08203e-13	8.71307e-13
TAGAP	3.09803	1.24678	-1.31315	1.02147e-10	5.06737e-10
P2RY10	2.65105	0.636774	-2.05771	9.61099e-15	9.28063e-14
GBP3	7.54822	3.00248	-1.32998	1.29819e-18	2.63823e-17
SIGLEC10	2.91247	1.27003	-1.19738	1.99739e-09	8.22332e-09
MAN1A1	6.17645	2.9499	-1.06611	1.74847e-16	2.33449e-15
CXCR2P1	4.58009	1.50921	-1.60158	1.21026e-11	6.9962e-11
IKZF1	3.15039	1.19765	-1.39532	1.76336e-10	8.43439e-10
IGLC6	1.95562	0.731376	-1.41894	7.83248e-06	1.84162e-05
PGGHG	8.87247	3.65265	-1.28039	6.15195e-16	7.45257e-15
SAMSN1	2.75266	0.901895	-1.6098	2.15675e-22	1.02215e-20
SLC38A1	7.07026	3.21643	-1.1363	1.87424e-11	1.04784e-10
GP1BA	2.01823	0.849356	-1.24865	4.23631e-07	1.21008e-06
SPIB	1.5606	0.541303	-1.52759	1.37365e-05	3.10798e-05
LINC00926	2.1874	0.315762	-2.79231	4.25936e-21	1.48147e-19
TRAV13-1	2.22887	0.969282	-1.20132	3.63414e-08	1.22125e-07
HSH2D	2.82617	0.88158	-1.68068	1.35428e-10	6.61529e-10
TRBJ2-3	2.44567	0.779428	-1.64974	2.43635e-09	9.8477e-09
XCL2	2.60389	1.01504	-1.35914	4.02975e-09	1.57598e-08
SNX20	2.76494	1.21527	-1.18596	3.4596e-09	1.36852e-08
PSMB8-AS1	4.19972	2.03532	-1.04504	9.66837e-17	1.34739e-15
IGHJ6	26.2702	5.82145	-2.17398	1.53046e-10	7.39733e-10
DOCK2	3.59375	1.66832	-1.10709	1.44213e-12	9.69513e-12
IL33	6.23135	2.84162	-1.13283	4.28902e-17	6.47105e-16
IGKV2D-40	20.4873	7.24694	-1.49928	2.16862e-05	4.75756e-05
EPSTI1	5.78517	2.5184	-1.19985	2.35243e-13	1.77894e-12
CARD11	3.71437	1.41648	-1.39081	1.86645e-08	6.52837e-08
TNFAIP8	2.88594	1.05197	-1.45594	3.80575e-19	8.65495e-18
RASGRP2	2.61712	0.632017	-2.04994	9.24171e-12	5.4438e-11
NFE2L3	7.37751	3.5899	-1.03919	4.21155e-17	6.36191e-16
AC243960.1	1.86832	0.356907	-2.38812	3.50428e-22	1.58805e-20
GZMK	3.31542	1.00734	-1.71864	1.05592e-11	6.16426e-11
CD6	3.70833	1.64555	-1.1722	9.03752e-08	2.85473e-07
IGKV2D-24	2.97489	0.562417	-2.40313	0.000625284	0.0010937
CD3G	2.80868	0.904356	-1.63493	2.51963e-12	1.63375e-11
CDH19	32.7521	14.4745	-1.17807	1.23553e-12	8.3788e-12
RASSF4	6.40578	3.03134	-1.07942	1.72796e-14	1.59407e-13
RARRES1	8.6634	3.98228	-1.12134	3.5671e-12	2.26677e-11
IFI44	18.7595	8.74853	-1.10051	3.73861e-15	3.94077e-14
TRBV6-1	1.44873	0.551344	-1.39376	4.19847e-08	1.3984e-07
RBP5	2.34876	0.849755	-1.46678	7.02874e-12	4.22647e-11
CCR5	5.74021	2.54451	-1.17372	1.24977e-11	7.19783e-11
PCED1B-AS1	2.42338	0.97011	-1.3208	1.79458e-08	6.2912e-08
IGHV5-78	1.93072	0.490433	-1.97701	4.67389e-06	1.14109e-05
ZAP70	4.19112	1.46605	-1.51541	4.31135e-09	1.67556e-08
NEAT1	23.1964	11.5525	-1.0057	4.82849e-15	5.01718e-14
C16orf54	3.54208	1.36688	-1.37372	2.90214e-09	1.15796e-08
TNFRSF17	3.60777	0.982259	-1.87693	8.92157e-08	2.8224e-07
SDC1	15.959	36.1298	1.17882	7.84861e-06	1.84367e-05
TRBV9	2.42348	1.12883	-1.10226	8.7883e-08	2.78378e-07
TRBV28	3.02294	1.26226	-1.25995	1.17582e-06	3.1609e-06
HSD11B1	2.92428	1.18897	-1.29836	4.40934e-12	2.74444e-11
BANK1	1.93806	0.217371	-3.15638	1.96769e-14	1.80026e-13
HCP5	5.87649	2.19984	-1.41756	9.85749e-15	9.49577e-14
MIR4539	3.92885	0.72576	-2.43654	1.74169e-12	1.1528e-11
IKZF3	4.76305	1.55554	-1.61447	6.97693e-11	3.53891e-10
TIGIT	3.64153	1.24665	-1.54649	2.20196e-11	1.22334e-10
IGKV2-28	11.1202	2.32288	-2.2592	5.16054e-06	1.25031e-05
CLEC2B	8.74769	3.98275	-1.13514	1.12072e-19	2.81699e-18
FKBP5	9.50889	4.40414	-1.11042	3.31945e-18	6.14271e-17
PDCD1	5.68012	2.67704	-1.08528	2.58481e-07	7.62003e-07
LGALS2	4.2908	1.93486	-1.14902	1.09353e-06	2.95118e-06
IGKJ5	11.8052	1.44903	-3.02626	1.8862e-12	1.24381e-11
EMB	5.49148	2.06887	-1.40835	5.11889e-19	1.123e-17
PLAC8	1.64804	0.454696	-1.85778	2.27836e-11	1.25848e-10
CD247	3.58371	1.39845	-1.35762	7.22937e-10	3.15637e-09
ACAP1	3.98619	1.4474	-1.46154	3.89994e-10	1.77384e-09
KIAA0040	9.24912	4.25128	-1.12142	4.09509e-15	4.2838e-14
ARHGAP9	4.24175	1.53657	-1.46495	7.72859e-13	5.44642e-12
VAV1	4.86921	2.36779	-1.04015	4.80027e-09	1.85051e-08
IDO1	10.719	3.08951	-1.79472	1.26782e-12	8.57903e-12
CLEC10A	3.88438	1.93332	-1.00661	2.46001e-07	7.28846e-07
STAP1	1.76722	0.289358	-2.61055	6.37993e-13	4.54502e-12
RASAL3	5.17857	2.25515	-1.19933	3.10328e-08	1.05311e-07
AIM2	10.3217	4.52633	-1.18926	6.21505e-10	2.73952e-09
DNASE1L3	1.70722	0.518447	-1.71938	0.00119051	0.00198826
NMI	7.10565	3.48272	-1.02875	1.40858e-25	1.50779e-23
SH2D1A	2.98327	0.711299	-2.06837	8.52512e-18	1.47023e-16
BTK	3.86665	1.77898	-1.12003	2.07977e-10	9.82667e-10
SEPTIN1	4.19245	1.96102	-1.09619	1.60211e-06	4.22097e-06
IFIH1	10.8503	5.02585	-1.1103	4.26351e-22	1.90432e-20
EBI3	4.72271	2.26638	-1.05922	4.15645e-09	1.62043e-08
PAGE2B	4.34783	0.999726	-2.12069	1.44852e-08	5.13747e-08
TRBV7-2	3.38065	1.34028	-1.33476	1.55601e-08	5.49358e-08
FYB1	6.974	3.14744	-1.14781	4.75521e-12	2.93759e-11
RASSF5	5.34215	2.59959	-1.03914	1.7237e-09	7.16546e-09
BIN2	4.55705	1.8099	-1.33219	1.99753e-12	1.31235e-11
MNDA	5.49105	2.5113	-1.12865	4.64253e-16	5.73595e-15
GIMAP6	6.81453	3.28266	-1.05375	8.71068e-13	6.07985e-12
JAK3	6.78131	3.2095	-1.07922	3.20699e-09	1.27265e-08
PCED1B	5.00408	2.32951	-1.10308	2.37704e-07	7.05611e-07
TRBV29-1	3.25015	1.13002	-1.52416	1.35817e-08	4.84331e-08
PTPN7	4.99242	2.13753	-1.2238	2.71973e-10	1.26483e-09
SLAMF1	4.29993	1.3664	-1.65393	5.0508e-12	3.11244e-11
RCSD1	4.67522	1.73408	-1.43086	4.04401e-14	3.49926e-13
INPP5D	5.45428	2.59861	-1.06965	2.1615e-09	8.81421e-09
TRGC2	3.41451	1.18281	-1.52947	4.77214e-11	2.49918e-10
IGKV2OR22-4	1.65167	0.622985	-1.40666	1.32658e-06	3.53858e-06
RESF1	10.906	4.79118	-1.18667	1.11803e-30	4.95808e-28
HLA-DOB	2.41304	0.681182	-1.82474	3.78031e-11	2.0103e-10
OGT	19.8827	9.71236	-1.03362	1.30214e-35	3.44251e-32
IGHV3-69-1	4.40012	1.87262	-1.23248	6.60665e-05	0.000134364
S1PR4	3.93587	1.92841	-1.02927	6.95871e-06	1.65339e-05
ARHGAP25	4.84763	2.16016	-1.16614	8.80165e-13	6.133e-12
TNFSF13B	10.6019	4.6323	-1.19453	6.9002e-17	9.92814e-16
IGLV7-43	19.5176	8.07671	-1.27294	0.000197436	0.000373089
SLA	4.82309	2.12502	-1.18248	2.59548e-13	1.94732e-12
IGHJ5	8.9646	1.99844	-2.16537	1.80272e-08	6.31614e-08
IGLV3-21	210.413	89.1334	-1.23918	3.58593e-05	7.61137e-05
NCKAP1L	5.56565	2.77385	-1.00466	3.7944e-10	1.7309e-09
CSF2RB	4.93348	2.03741	-1.27587	4.1028e-11	2.16693e-10
ARGLU1	19.6095	8.96502	-1.12917	4.33946e-31	1.99567e-28
IGHV2-70	27.6828	11.5088	-1.26625	0.000123419	0.000240052
TNFRSF13C	3.0348	0.917493	-1.72583	2.1335e-10	1.00576e-09
POU2AF1	4.17556	1.33071	-1.64977	8.99095e-07	2.45149e-06
FAM107B	6.30552	3.14854	-1.00193	1.59052e-11	9.00984e-11
GPR183	7.19059	2.72562	-1.39953	3.857e-16	4.83273e-15
SIRPG	4.77928	1.91489	-1.31953	9.4766e-09	3.45076e-08
CD5	5.27506	2.39312	-1.14029	8.32866e-07	2.28142e-06
LINC01857	2.79358	1.07443	-1.37854	0.000740945	0.0012812
PIK3AP1	7.01847	3.1741	-1.14481	1.90763e-12	1.25661e-11
ITGAL	5.69722	2.53995	-1.16546	3.80119e-08	1.27463e-07
IL10RA	6.93535	3.30727	-1.06833	1.33852e-10	6.54091e-10
SEL1L3	9.85858	4.65845	-1.08153	2.52745e-13	1.90087e-12
SUSD3	4.53576	1.87714	-1.27281	3.84976e-13	2.82187e-12
CCL8	7.94972	3.69566	-1.10507	5.8073e-09	2.19912e-08
CXCL11	8.65446	2.83668	-1.60924	1.2026e-14	1.13731e-13
MIR3142HG	21.1936	10.1138	-1.0673	7.52626e-16	8.97728e-15
TBC1D10C	4.59437	1.55956	-1.55873	1.84693e-11	1.0335e-10
IL7R	5.46241	1.37578	-1.98929	1.5426e-16	2.07975e-15
VCAM1	7.6829	2.84005	-1.43573	6.68277e-14	5.58036e-13
TNFSF10	10.3946	4.39646	-1.24142	9.55283e-17	1.33729e-15
STK17B	7.48832	3.42	-1.13065	4.12978e-12	2.58987e-11
IGHJ3P	12.3388	2.21856	-2.47551	4.61979e-11	2.42042e-10
SLAMF6	5.64613	1.87211	-1.5926	1.0483e-10	5.18804e-10
IGHV4-61	16.1613	6.69982	-1.27035	0.000190667	0.000360846
TMC8	7.45663	3.12188	-1.25611	2.46878e-06	6.33496e-06
PARP14	15.5695	7.50342	-1.0531	6.53712e-22	2.71529e-20
TRBV20-1	6.88586	2.37657	-1.53475	5.55783e-10	2.46734e-09
SLC40A1	14.7625	6.79135	-1.12017	2.49184e-15	2.73332e-14
FNDC10	11.0905	29.3487	1.40397	1.51824e-13	1.18641e-12
BTN3A1	16.1007	7.79782	-1.04598	1.50187e-24	1.1803e-22
HES6	14.6284	29.6463	1.01908	1.39287e-11	7.96281e-11
IGKV3-7	3.35625	1.25312	-1.42133	0.00015159	0.000290702
CYTIP	5.7951	1.87501	-1.62794	2.15747e-14	1.96259e-13
MS4A6A	9.53229	4.63823	-1.03925	1.01875e-15	1.1889e-14
IGKV1D-27	4.0909	0.983676	-2.05616	0.00710562	0.0105099
IL2RB	9.86553	4.83461	-1.029	1.84728e-08	6.46313e-08
C7	7.8662	2.78746	-1.49672	8.46084e-10	3.66205e-09
CD72	4.95719	1.79197	-1.46798	2.63878e-15	2.86664e-14
CD48	4.44332	1.4006	-1.66559	5.03362e-14	4.27806e-13
GBP5	7.72646	2.60816	-1.56678	7.49017e-14	6.19623e-13
LINC01871	4.4493	1.95782	-1.18433	2.0624e-09	8.46293e-09
IGHJ4	31.493	8.4654	-1.89538	3.17672e-06	8.00528e-06
SHISA2	18.6803	8.1078	-1.20414	0.00194737	0.00315178
GIMAP2	7.32748	2.93193	-1.32147	2.26298e-20	6.90403e-19
IGHV2-70D	21.7439	5.04013	-2.10908	0.00176284	0.00287335
IGLV2-28	5.68977	2.23792	-1.34621	0.00221309	0.00355176
TRIM22	12.0961	4.88261	-1.30882	1.70512e-15	1.92477e-14
BIRC3	7.34215	2.27347	-1.69131	3.30272e-23	1.83901e-21
GMPR	39.9314	85.4019	1.09674	6.25302e-08	2.02884e-07
CD19	4.21392	0.756998	-2.4768	5.02959e-10	2.25216e-09
FCER2	3.91154	0.786826	-2.31362	2.10755e-06	5.45992e-06
APOL3	9.47821	3.82016	-1.31098	8.08098e-14	6.62321e-13
SPOCK2	9.95116	4.79799	-1.05243	4.09605e-07	1.17299e-06
TMSB4XP8	14.8384	6.9893	-1.08611	9.80899e-10	4.21447e-09
TTYH3	54.4141	112.125	1.04306	1.53738e-14	1.42567e-13
GPR143	48.5474	101.198	1.05971	7.88858e-18	1.36614e-16
IGKV1-8	8.71104	2.97047	-1.55216	1.14802e-06	3.09018e-06
IGKV1-17	79.8219	29.594	-1.43148	4.1964e-05	8.80627e-05
CCL4	10.0415	4.74848	-1.08044	1.31613e-09	5.5681e-09
IGKV6D-21	4.03373	1.78819	-1.17361	8.00893e-06	1.88026e-05
CD27	7.53571	3.44059	-1.13109	1.39608e-08	4.96283e-08
TRBV7-9	4.41387	2.16089	-1.03042	1.82718e-07	5.53234e-07
EPHX1	33.7198	95.3123	1.49906	2.4776e-15	2.7201e-14
CD22	7.93775	3.53825	-1.16569	0.000111979	0.000219348
IGKV2D-29	23.7559	6.47804	-1.87466	2.14368e-05	4.707e-05
SIT1	6.73708	2.78932	-1.27221	4.45797e-08	1.47928e-07
IRF8	7.79105	2.88367	-1.43391	1.02558e-11	5.99844e-11
ADAMDEC1	6.7672	2.3731	-1.51178	3.14388e-10	1.44745e-09
LCK	8.37662	3.36098	-1.31748	1.25257e-08	4.49126e-08
GBP2	24.3994	10.5163	-1.21421	8.096e-17	1.14497e-15
ITPKB	32.3646	65.6297	1.01993	1.12874e-12	7.70932e-12
CCR7	6.69288	2.4638	-1.44174	3.51997e-05	7.48288e-05
IGHV5-10-1	89.8477	30.8701	-1.54127	0.014149	0.0200442
IGKV1-12	42.3542	15.7622	-1.42604	8.58943e-06	2.00479e-05
CD79B	6.05047	2.77448	-1.12483	1.90895e-05	4.23126e-05
IGKV6-21	34.4652	2.82697	-3.60781	3.3497e-06	8.41116e-06
PTPRC	11.704	3.04872	-1.94073	6.58201e-20	1.7652e-18
CHI3L1	26.9194	11.4233	-1.23667	9.15704e-05	0.000182333
IGHV4-28	15.8304	4.27853	-1.88751	1.81867e-06	4.76424e-06
GBP4	25.5608	8.70761	-1.55358	1.01095e-14	9.72345e-14
EVI2B	12.2027	4.81755	-1.34083	3.52873e-13	2.60656e-12
GZMA	19.3943	7.58744	-1.35394	3.89996e-10	1.77384e-09
NAPSB	10.0547	4.68626	-1.10136	2.37965e-06	6.12015e-06
MZB1	19.618	7.69353	-1.35046	4.25092e-06	1.04441e-05
IGHV3-62	2.05965	0.53535	-1.94384	1.18631e-05	2.70879e-05
ITM2A	14.5366	7.12626	-1.02847	7.26023e-13	5.13677e-12
IGKJ4	11.1213	2.16145	-2.36325	4.60126e-10	2.07307e-09
IGHV6-1	46.6938	21.7408	-1.10282	5.10973e-05	0.000105869
TCL1A	4.19105	0.774204	-2.43653	4.58609e-07	1.30579e-06
SASH3	12.2477	5.72778	-1.09646	5.16182e-08	1.69293e-07
IGLV2-8	39.6011	15.6432	-1.34	7.38319e-06	1.7449e-05
SLC45A2	31.3833	69.0069	1.13674	4.63737e-14	3.97119e-13
CD8A	17.9021	7.16089	-1.32191	8.46132e-10	3.66205e-09
IGHV3-74	44.4935	15.8563	-1.48854	1.27749e-05	2.90151e-05
MS4A1	8.96169	0.801407	-3.48316	2.24525e-12	1.46271e-11
PLEK	16.7161	7.60374	-1.13645	3.20807e-11	1.72743e-10
IGLC7	20.1123	7.91471	-1.34547	0.00025845	0.000479197
GIMAP7	16.6621	4.83248	-1.78573	5.61821e-20	1.54339e-18
CYBB	19.8231	9.44907	-1.06894	5.50805e-14	4.65896e-13
IGHV3-20	16.7378	3.06006	-2.45147	1.98733e-06	5.1744e-06
HLA-DOA	19.4642	8.66012	-1.16837	2.36238e-10	1.10568e-09
IGLV2-11	146.116	41.7844	-1.80608	2.37618e-05	5.17632e-05
GBP1	33.7923	13.2805	-1.34739	1.18466e-15	1.36456e-14
PIM2	24.6073	11.7342	-1.06837	7.59106e-06	1.7879e-05
VPREB3	6.87906	1.88	-1.87148	5.38735e-05	0.000111139
SFRP1	127.091	40.3313	-1.65589	5.19786e-15	5.35617e-14
CD37	11.4472	5.36545	-1.09323	6.13063e-07	1.71142e-06
GIMAP4	21.6257	9.44136	-1.19568	6.85544e-13	4.86145e-12
IGFBP3	139.832	48.1374	-1.53847	0.000645838	0.00112758
IGKJ1	45.8968	13.1484	-1.8035	2.35018e-06	6.05177e-06
CD2	21.379	8.25452	-1.37294	7.6823e-10	3.34237e-09
TRBD1	16.6306	6.02355	-1.46516	9.57762e-07	2.60173e-06
CD3E	19.8811	8.98227	-1.14625	5.45654e-07	1.53706e-06
GMFG	21.1396	9.73954	-1.11802	1.62144e-10	7.80364e-10
IGHD	10.7449	3.31835	-1.69512	1.08263e-07	3.38194e-07
IGKV1-27	62.2028	17.8172	-1.80371	3.79063e-05	8.02118e-05
CR2	7.15758	0.940182	-2.92846	4.21354e-10	1.91017e-09
IGHV4-34	63.0185	28.9727	-1.12108	4.40501e-06	1.08033e-05
PAGE5	30.8961	15.0948	-1.03337	0.000574708	0.00101208
IGHV3-66	10.6001	4.38743	-1.27263	2.69188e-06	6.86909e-06
SELL	16.8982	5.59832	-1.5938	4.25605e-09	1.65562e-08
CXCR4	38.1914	18.5541	-1.04151	5.24521e-08	1.7179e-07
HLA-DQA2	38.7418	18.3315	-1.07957	1.63613e-05	3.66314e-05
IGKV2-30	43.6018	12.8041	-1.76778	3.44598e-05	7.3394e-05
LTB	18.9517	6.17918	-1.61684	2.03498e-05	4.49215e-05
CD3D	23.3824	9.18058	-1.34877	2.34079e-08	8.08277e-08
CORO1A	25.8076	11.9246	-1.11385	5.61024e-07	1.57643e-06
PLA2G2D	11.163	4.28081	-1.38276	1.47651e-08	5.22928e-08
IGHV3-53	21.3903	7.72957	-1.4685	1.43563e-05	3.24172e-05
IGHV1-46	59.033	22.1002	-1.41746	6.07851e-06	1.45821e-05
IGHJ3	24.3087	11.4768	-1.08276	0.000161782	0.000308912
LCP1	44.2555	21.7342	-1.02589	2.78315e-10	1.29238e-09
CXCL10	66.5775	24.8293	-1.42299	5.43985e-16	6.63523e-15
CD53	36.2747	15.853	-1.19421	1.63003e-11	9.20841e-11
IGHV3-7	164.009	35.3901	-2.21236	1.91142e-06	4.9893e-06
TRBC1	36.5207	15.4479	-1.2413	5.75744e-07	1.61487e-06
IGHV1-3	86.1257	41.2223	-1.06302	0.00207029	0.00333596
IGKV2-24	51.9179	15.3878	-1.75444	2.90345e-05	6.24604e-05
CXCL13	34.5553	7.78178	-2.15073	8.68553e-12	5.15034e-11
IGHV3-11	81.5237	30.6072	-1.41335	7.4275e-06	1.75282e-05
CD79A	34.8992	12.8529	-1.4411	2.23186e-05	4.88765e-05
IGHV2-5	135.028	61.3771	-1.13748	9.13128e-05	0.000181849
IGLV2-23	186.459	78.1995	-1.25363	1.50377e-05	3.38511e-05
IGLV4-69	67.4357	27.4788	-1.29519	5.12477e-06	1.24286e-05
IGHV3-73	102.324	21.0209	-2.28325	3.56795e-07	1.03343e-06
PLAAT4	43.9364	18.8141	-1.2236	1.01775e-12	7.00911e-12
CLU	35.5843	11.8573	-1.58546	6.41697e-08	2.07769e-07
IGHV2-26	27.7293	6.95582	-1.99512	2.4954e-05	5.41892e-05
IGLV3-19	461.791	95.8755	-2.26801	1.30954e-05	2.97214e-05
IGHV3-23	340.96	119.24	-1.51574	7.16743e-07	1.98302e-06
JCHAIN	107.383	24.1432	-2.15308	5.02555e-12	3.09842e-11
IGKV3-15	186.38	67.7942	-1.45902	1.54858e-05	3.48066e-05
IGLV8-61	51.2296	11.107	-2.2055	3.16492e-05	6.77683e-05
IGHV1-24	83.7347	21.4618	-1.96405	5.82283e-05	0.000119547
TRAC	72.2556	33.5679	-1.10603	8.68532e-07	2.37232e-06
IGHV4-59	99.0893	37.3682	-1.40692	3.80811e-05	8.05543e-05
TRBC2	63.867	27.8145	-1.19923	3.7506e-07	1.08129e-06
CD52	33.3818	12.2822	-1.4425	2.48355e-07	7.35295e-07
IGHV4-31	46.3296	15.9449	-1.53884	3.89193e-06	9.64592e-06
IGHV3-21	245.029	116.549	-1.07202	4.55881e-06	1.11492e-05
SRGN	101.856	43.5372	-1.22621	5.19864e-22	2.26496e-20
SPP1	406.202	180.913	-1.1669	3.87253e-11	2.05229e-10
CXCL9	83.0155	26.5364	-1.64541	1.39336e-13	1.09641e-12
IGLV3-10	119.44	33.9104	-1.81649	1.52506e-05	3.42931e-05
IGHV1-69D	95.9451	33.5218	-1.51711	4.97597e-05	0.00010327
GSTP1	268.724	612.862	1.18944	6.12502e-15	6.19336e-14
IGHV3-30	127.268	51.3814	-1.30855	7.04836e-07	1.95138e-06
IGHV4-39	250.702	64.7875	-1.95218	1.06263e-05	2.44301e-05
IGKV1-5	269.329	93.1428	-1.53185	4.74988e-06	1.1585e-05
IGKV3-11	243.649	91.8809	-1.40697	1.97086e-05	4.35992e-05
CCL19	64.028	23.4653	-1.44817	9.19754e-05	0.00018311
IGHV1-18	251.508	104.207	-1.27115	1.00033e-06	2.71024e-06
IGHV3-48	79.3405	35.7086	-1.15179	5.29438e-05	0.000109276
IGLV2-14	334.349	159.013	-1.07221	1.5052e-06	3.98594e-06
IGHM	564.57	224.594	-1.32983	6.40797e-07	1.78283e-06
IGKV4-1	587.832	154.238	-1.93025	2.12784e-05	4.67393e-05
IGLC2	625.962	278.358	-1.16913	2.52537e-05	5.48113e-05
IGLV6-57	159.136	77.3865	-1.04011	0.00382201	0.00590345
PMEL	1441.31	3216.59	1.15815	9.61173e-15	9.28063e-14
CCL21	182.677	60.908	-1.58459	0.008398	0.0122911
IGLV1-40	315.42	148.17	-1.09002	1.17249e-05	2.67921e-05
IGHGP	448.677	181.293	-1.30735	2.92794e-05	6.29654e-05
IGKV3-20	464.264	192.555	-1.26968	5.76344e-06	1.38691e-05
IGHA1	533.082	229.452	-1.21616	0.000880983	0.0015047
IGHG1	2636.55	1140.77	-1.20865	2.59814e-05	5.63119e-05
IGKC	9702.03	3377.24	-1.52244	2.68978e-05	5.82068e-05

## Sheet: Table S7
	Table S10: The results of GESA analysis
	High-risk group												Low-risk group
	Table: Gene sets enriched in phenotype h (223 samples) [plain text format]												Table: Gene sets enriched in phenotype l (232 samples) [plain text format]
		GS	GS DETAILS	SIZE	ES	NES	NOM p-val	FDR q-val	FWER p-val	RANK AT MAX	LEADING EDGE			GS	GS DETAILS	SIZE	ES	NES	NOM p-val	FDR q-val	FWER p-val	RANK AT MAX	LEADING EDGE
		follow link to MSigDB												follow link to MSigDB
	1	KEGG_OXIDATIVE_PHOSPHORYLATION	Details ...	132	0.63	1.87	0.006	0.107	0.117	4081	tags=52%, list=7%, signal=55%		1	KEGG_JAK_STAT_SIGNALING_PATHWAY	Details ...	155	-0.54	-1.91	0	0.2	0.089	13892	tags=45%, list=23%, signal=59%
	2	KEGG_GALACTOSE_METABOLISM	Details ...	25	0.62	1.82	0.004	0.09	0.179	4900	tags=52%, list=8%, signal=57%		2	KEGG_RIG_I_LIKE_RECEPTOR_SIGNALING_PATHWAY	Details ...	71	-0.56	-1.89	0.002	0.127	0.111	8233	tags=35%, list=14%, signal=41%
	3	KEGG_PARKINSONS_DISEASE	Details ...	130	0.59	1.8	0.012	0.075	0.211	3766	tags=50%, list=6%, signal=53%		3	KEGG_RNA_DEGRADATION	Details ...	59	-0.59	-1.79	0.01	0.242	0.246	7106	tags=39%, list=12%, signal=44%
	4	KEGG_PENTOSE_PHOSPHATE_PATHWAY	Details ...	27	0.59	1.76	0.006	0.085	0.278	2067	tags=41%, list=3%, signal=42%		4	KEGG_LONG_TERM_POTENTIATION	Details ...	70	-0.48	-1.77	0.002	0.225	0.287	13388	tags=43%, list=23%, signal=55%
	5	KEGG_ALZHEIMERS_DISEASE	Details ...	166	0.48	1.75	0.002	0.08	0.316	3067	tags=39%, list=5%, signal=41%		5	KEGG_CHEMOKINE_SIGNALING_PATHWAY	Details ...	188	-0.5	-1.76	0.02	0.182	0.289	16461	tags=56%, list=28%, signal=78%
	6	KEGG_GLYOXYLATE_AND_DICARBOXYLATE_METABOLISM	Details ...	16	0.65	1.68	0.021	0.116	0.452	4469	tags=56%, list=8%, signal=61%		6	KEGG_T_CELL_RECEPTOR_SIGNALING_PATHWAY	Details ...	108	-0.55	-1.75	0.021	0.167	0.31	12209	tags=56%, list=21%, signal=71%
	7	KEGG_GLYCOLYSIS_GLUCONEOGENESIS	Details ...	61	0.52	1.67	0.016	0.112	0.481	4243	tags=41%, list=7%, signal=44%		7	KEGG_BASAL_TRANSCRIPTION_FACTORS	Details ...	35	-0.63	-1.74	0.018	0.167	0.338	8685	tags=54%, list=15%, signal=64%
	8	KEGG_HUNTINGTONS_DISEASE	Details ...	182	0.45	1.66	0.026	0.111	0.517	4693	tags=43%, list=8%, signal=47%		8	KEGG_TOLL_LIKE_RECEPTOR_SIGNALING_PATHWAY	Details ...	102	-0.52	-1.73	0.01	0.149	0.343	11827	tags=47%, list=20%, signal=59%
	9	KEGG_CITRATE_CYCLE_TCA_CYCLE	Details ...	31	0.6	1.64	0.034	0.115	0.561	2886	tags=45%, list=5%, signal=47%		9	KEGG_HEMATOPOIETIC_CELL_LINEAGE	Details ...	85	-0.59	-1.73	0.034	0.135	0.347	14600	tags=55%, list=25%, signal=73%
	10	KEGG_GLUTATHIONE_METABOLISM	Details ...	49	0.49	1.63	0.017	0.11	0.578	3279	tags=29%, list=6%, signal=30%		10	KEGG_NATURAL_KILLER_CELL_MEDIATED_CYTOTOXICITY	Details ...	132	-0.52	-1.73	0.02	0.123	0.35	14721	tags=52%, list=25%, signal=69%
	11	KEGG_VIBRIO_CHOLERAE_INFECTION	Details ...	54	0.45	1.63	0.024	0.103	0.584	1987	tags=26%, list=3%, signal=27%		11	KEGG_UBIQUITIN_MEDIATED_PROTEOLYSIS	Details ...	135	-0.47	-1.71	0.016	0.139	0.409	10874	tags=42%, list=18%, signal=52%
	12	KEGG_LYSOSOME	Details ...	121	0.47	1.58	0.054	0.129	0.68	3446	tags=40%, list=6%, signal=43%		12	KEGG_INTESTINAL_IMMUNE_NETWORK_FOR_IGA_PRODUCTION	Details ...	46	-0.68	-1.7	0.044	0.137	0.423	14170	tags=78%, list=24%, signal=103%
	13	KEGG_AMINO_SUGAR_AND_NUCLEOTIDE_SUGAR_METABOLISM	Details ...	44	0.48	1.58	0.035	0.125	0.693	2158	tags=36%, list=4%, signal=38%		13	KEGG_SNARE_INTERACTIONS_IN_VESICULAR_TRANSPORT	Details ...	38	-0.53	-1.69	0.018	0.134	0.442	12660	tags=39%, list=21%, signal=50%
	14	KEGG_FRUCTOSE_AND_MANNOSE_METABOLISM	Details ...	34	0.49	1.55	0.037	0.136	0.735	3476	tags=47%, list=6%, signal=50%		14	KEGG_NOD_LIKE_RECEPTOR_SIGNALING_PATHWAY	Details ...	62	-0.54	-1.69	0.023	0.127	0.446	15790	tags=56%, list=27%, signal=77%
	15	KEGG_CARDIAC_MUSCLE_CONTRACTION	Details ...	79	0.42	1.5	0.061	0.171	0.815	4314	tags=30%, list=7%, signal=33%		15	KEGG_AUTOIMMUNE_THYROID_DISEASE	Details ...	50	-0.63	-1.68	0.027	0.13	0.469	15483	tags=62%, list=26%, signal=84%
	16	KEGG_BIOSYNTHESIS_OF_UNSATURATED_FATTY_ACIDS	Details ...	22	0.52	1.47	0.086	0.198	0.867	1595	tags=32%, list=3%, signal=33%		16	KEGG_APOPTOSIS	Details ...	87	-0.48	-1.65	0.022	0.145	0.523	10489	tags=40%, list=18%, signal=49%
	17	KEGG_PORPHYRIN_AND_CHLOROPHYLL_METABOLISM	Details ...	41	0.45	1.45	0.072	0.209	0.889	3903	tags=34%, list=7%, signal=37%		17	KEGG_MAPK_SIGNALING_PATHWAY	Details ...	267	-0.4	-1.65	0.004	0.141	0.53	14498	tags=37%, list=24%, signal=49%
	18	KEGG_STEROID_BIOSYNTHESIS	Details ...	17	0.55	1.4	0.137	0.256	0.933	7625	tags=71%, list=13%, signal=81%		18	KEGG_LEISHMANIA_INFECTION	Details ...	70	-0.57	-1.64	0.08	0.142	0.549	15483	tags=64%, list=26%, signal=87%
	19	KEGG_GLYCOSAMINOGLYCAN_DEGRADATION	Details ...	21	0.48	1.39	0.107	0.249	0.936	7493	tags=52%, list=13%, signal=60%		19	KEGG_ASTHMA	Details ...	28	-0.66	-1.64	0.049	0.138	0.556	15483	tags=71%, list=26%, signal=97%
	20	KEGG_OTHER_GLYCAN_DEGRADATION	Details ...	16	0.51	1.33	0.171	0.322	0.973	3631	tags=44%, list=6%, signal=47%		20	KEGG_PRIMARY_IMMUNODEFICIENCY	Details ...	35	-0.7	-1.62	0.054	0.144	0.576	10894	tags=77%, list=18%, signal=94%
	21	KEGG_PYRUVATE_METABOLISM	Details ...	40	0.41	1.32	0.146	0.319	0.975	6580	tags=43%, list=11%, signal=48%		21	KEGG_FC_EPSILON_RI_SIGNALING_PATHWAY	Details ...	79	-0.45	-1.62	0.018	0.14	0.579	13741	tags=47%, list=23%, signal=61%
	22	KEGG_SPHINGOLIPID_METABOLISM	Details ...	39	0.4	1.28	0.177	0.373	0.983	4078	tags=41%, list=7%, signal=44%		22	KEGG_ANTIGEN_PROCESSING_AND_PRESENTATION	Details ...	81	-0.55	-1.62	0.066	0.137	0.588	13211	tags=51%, list=22%, signal=65%
	23	KEGG_BLADDER_CANCER	Details ...	42	0.38	1.26	0.15	0.378	0.984	4530	tags=38%, list=8%, signal=41%		23	KEGG_CYTOKINE_CYTOKINE_RECEPTOR_INTERACTION	Details ...	264	-0.47	-1.61	0.04	0.14	0.606	17622	tags=46%, list=30%, signal=65%
	24	KEGG_ARGININE_AND_PROLINE_METABOLISM	Details ...	54	0.35	1.25	0.158	0.378	0.988	4745	tags=31%, list=8%, signal=34%		24	KEGG_ALLOGRAFT_REJECTION	Details ...	35	-0.71	-1.6	0.061	0.139	0.621	15483	tags=91%, list=26%, signal=124%
	25	KEGG_PHENYLALANINE_METABOLISM	Details ...	18	0.44	1.24	0.205	0.374	0.989	3008	tags=33%, list=5%, signal=35%		25	KEGG_TASTE_TRANSDUCTION	Details ...	51	-0.48	-1.59	0.025	0.15	0.653	12565	tags=37%, list=21%, signal=47%
	26	KEGG_PYRIMIDINE_METABOLISM	Details ...	98	0.34	1.24	0.194	0.373	0.989	4359	tags=31%, list=7%, signal=33%		26	KEGG_LEUKOCYTE_TRANSENDOTHELIAL_MIGRATION	Details ...	116	-0.45	-1.58	0.04	0.149	0.667	15449	tags=40%, list=26%, signal=53%
	27	KEGG_RNA_POLYMERASE	Details ...	29	0.41	1.19	0.268	0.422	0.991	957	tags=24%, list=2%, signal=25%		27	KEGG_TYPE_I_DIABETES_MELLITUS	Details ...	41	-0.62	-1.58	0.082	0.145	0.668	11214	tags=61%, list=19%, signal=75%
	28	KEGG_TYROSINE_METABOLISM	Details ...	42	0.35	1.1	0.301	0.565	0.999	3686	tags=31%, list=6%, signal=33%		28	KEGG_CELL_ADHESION_MOLECULES_CAMS	Details ...	131	-0.48	-1.57	0.071	0.15	0.688	14170	tags=44%, list=24%, signal=58%
	29	KEGG_GLYCEROLIPID_METABOLISM	Details ...	49	0.29	1.07	0.303	0.596	1	4900	tags=33%, list=8%, signal=36%		29	KEGG_B_CELL_RECEPTOR_SIGNALING_PATHWAY	Details ...	75	-0.51	-1.55	0.084	0.169	0.718	13388	tags=59%, list=23%, signal=76%
	30	KEGG_PURINE_METABOLISM	Details ...	159	0.26	1.06	0.341	0.608	1	2496	tags=18%, list=4%, signal=18%		30	KEGG_PHOSPHATIDYLINOSITOL_SIGNALING_SYSTEM	Details ...	76	-0.42	-1.54	0.028	0.164	0.718	13388	tags=39%, list=23%, signal=51%
	31	KEGG_TERPENOID_BACKBONE_BIOSYNTHESIS	Details ...	15	0.43	1.04	0.428	0.63	1	3654	tags=33%, list=6%, signal=36%		31	KEGG_GNRH_SIGNALING_PATHWAY	Details ...	101	-0.39	-1.54	0.012	0.161	0.719	13741	tags=40%, list=23%, signal=51%
	32	KEGG_GAP_JUNCTION	Details ...	90	0.26	0.99	0.435	0.695	1	2555	tags=19%, list=4%, signal=20%		32	KEGG_GLIOMA	Details ...	65	-0.42	-1.54	0.017	0.159	0.726	13388	tags=40%, list=23%, signal=52%
	33	KEGG_PATHOGENIC_ESCHERICHIA_COLI_INFECTION	Details ...	56	0.28	0.99	0.44	0.682	1	4211	tags=29%, list=7%, signal=31%		33	KEGG_SPLICEOSOME	Details ...	127	-0.5	-1.53	0.086	0.162	0.738	11399	tags=43%, list=19%, signal=53%
	34	KEGG_RENIN_ANGIOTENSIN_SYSTEM	Details ...	17	0.36	0.99	0.442	0.665	1	3251	tags=24%, list=5%, signal=25%		34	KEGG_VASCULAR_SMOOTH_MUSCLE_CONTRACTION	Details ...	115	-0.4	-1.51	0.037	0.173	0.769	13973	tags=38%, list=24%, signal=50%
	35	KEGG_BASE_EXCISION_REPAIR	Details ...	35	0.33	0.97	0.491	0.68	1	4837	tags=46%, list=8%, signal=50%		35	KEGG_SMALL_CELL_LUNG_CANCER	Details ...	84	-0.41	-1.51	0.043	0.17	0.773	14097	tags=37%, list=24%, signal=48%
	36	KEGG_METABOLISM_OF_XENOBIOTICS_BY_CYTOCHROME_P450	Details ...	69	0.34	0.93	0.56	0.737	1	6100	tags=28%, list=10%, signal=31%		36	KEGG_SELENOAMINO_ACID_METABOLISM	Details ...	26	-0.49	-1.51	0.048	0.169	0.78	5566	tags=23%, list=9%, signal=25%
	37	KEGG_GLYCINE_SERINE_AND_THREONINE_METABOLISM	Details ...	31	0.29	0.91	0.579	0.762	1	4277	tags=23%, list=7%, signal=24%		37	KEGG_REGULATION_OF_AUTOPHAGY	Details ...	35	-0.49	-1.51	0.037	0.166	0.782	6086	tags=29%, list=10%, signal=32%
	38	KEGG_BUTANOATE_METABOLISM	Details ...	34	0.29	0.89	0.605	0.788	1	4243	tags=24%, list=7%, signal=25%		38	KEGG_GRAFT_VERSUS_HOST_DISEASE	Details ...	37	-0.65	-1.48	0.139	0.186	0.824	14721	tags=73%, list=25%, signal=97%
	39	KEGG_DRUG_METABOLISM_OTHER_ENZYMES	Details ...	51	0.27	0.86	0.674	0.822	1	3380	tags=22%, list=6%, signal=23%		39	KEGG_PANCREATIC_CANCER	Details ...	70	-0.42	-1.46	0.074	0.199	0.848	12800	tags=40%, list=22%, signal=51%
	40	KEGG_GLYCOSYLPHOSPHATIDYLINOSITOL_GPI_ANCHOR_BIOSYNTHESIS	Details ...	25	0.3	0.85	0.618	0.822	1	3600	tags=32%, list=6%, signal=34%		40	KEGG_NITROGEN_METABOLISM	Details ...	23	-0.48	-1.45	0.049	0.208	0.862	16604	tags=43%, list=28%, signal=60%
	41	KEGG_BASAL_CELL_CARCINOMA	Details ...	55	0.25	0.85	0.659	0.81	1	4284	tags=25%, list=7%, signal=27%		41	KEGG_WNT_SIGNALING_PATHWAY	Details ...	151	-0.38	-1.45	0.059	0.203	0.863	13577	tags=32%, list=23%, signal=42%
	42	KEGG_GLYCOSPHINGOLIPID_BIOSYNTHESIS_LACTO_AND_NEOLACTO_SERIES	Details ...	26	0.27	0.85	0.694	0.796	1	2818	tags=27%, list=5%, signal=28%		42	KEGG_PROTEIN_EXPORT	Details ...	24	-0.54	-1.45	0.127	0.204	0.87	14773	tags=54%, list=25%, signal=72%
	43	KEGG_PRION_DISEASES	Details ...	35	0.26	0.8	0.782	0.857	1	1427	tags=14%, list=2%, signal=15%		43	KEGG_CYTOSOLIC_DNA_SENSING_PATHWAY	Details ...	55	-0.45	-1.44	0.063	0.203	0.872	13187	tags=36%, list=22%, signal=47%
	44	KEGG_FATTY_ACID_METABOLISM	Details ...	42	0.26	0.77	0.777	0.894	1	4243	tags=29%, list=7%, signal=31%		44	KEGG_COLORECTAL_CANCER	Details ...	62	-0.42	-1.43	0.086	0.204	0.879	14362	tags=42%, list=24%, signal=55%
	45	KEGG_PENTOSE_AND_GLUCURONATE_INTERCONVERSIONS	Details ...	28	0.26	0.74	0.788	0.923	1	3004	tags=14%, list=5%, signal=15%		45	KEGG_FC_GAMMA_R_MEDIATED_PHAGOCYTOSIS	Details ...	96	-0.39	-1.43	0.085	0.21	0.891	14290	tags=42%, list=24%, signal=55%
	46	KEGG_PPAR_SIGNALING_PATHWAY	Details ...	69	0.21	0.71	0.89	0.948	1	4648	tags=22%, list=8%, signal=24%		46	KEGG_VIRAL_MYOCARDITIS	Details ...	68	-0.45	-1.41	0.131	0.222	0.905	11214	tags=44%, list=19%, signal=54%
	47	KEGG_ARACHIDONIC_ACID_METABOLISM	Details ...	58	0.23	0.7	0.875	0.949	1	5492	tags=28%, list=9%, signal=30%		47	KEGG_PANTOTHENATE_AND_COA_BIOSYNTHESIS	Details ...	16	-0.48	-1.4	0.084	0.235	0.92	15465	tags=56%, list=26%, signal=76%
	48	KEGG_DRUG_METABOLISM_CYTOCHROME_P450	Details ...	71	0.25	0.69	0.88	0.943	1	2227	tags=13%, list=4%, signal=13%		48	KEGG_P53_SIGNALING_PATHWAY	Details ...	68	-0.39	-1.4	0.081	0.231	0.92	14016	tags=37%, list=24%, signal=48%
	49	KEGG_STARCH_AND_SUCROSE_METABOLISM	Details ...	51	0.19	0.63	0.977	0.983	1	4215	tags=14%, list=7%, signal=15%		49	KEGG_NON_SMALL_CELL_LUNG_CANCER	Details ...	54	-0.4	-1.39	0.08	0.233	0.927	14498	tags=44%, list=24%, signal=59%
	50	KEGG_DNA_REPLICATION	Details ...	36	0.24	0.61	0.844	0.976	1	4000	tags=25%, list=7%, signal=27%		50	KEGG_ERBB_SIGNALING_PATHWAY	Details ...	87	-0.37	-1.39	0.08	0.23	0.927	14498	tags=40%, list=24%, signal=53%
	51	KEGG_RETINOL_METABOLISM		64	0.21	0.56	0.983	0.984	1	5750	tags=23%, list=10%, signal=26%		51	KEGG_CHRONIC_MYELOID_LEUKEMIA		73	-0.39	-1.39	0.103	0.228	0.928	12711	tags=40%, list=21%, signal=50%
	52	KEGG_STEROID_HORMONE_BIOSYNTHESIS		55	0.18	0.51	1	0.984	1	6211	tags=25%, list=10%, signal=28%		52	KEGG_NEUROTROPHIN_SIGNALING_PATHWAY		126	-0.35	-1.36	0.105	0.257	0.952	13185	tags=34%, list=22%, signal=44%
													53	KEGG_PATHWAYS_IN_CANCER		325	-0.33	-1.36	0.089	0.255	0.953	15190	tags=33%, list=26%, signal=44%
													54	KEGG_VEGF_SIGNALING_PATHWAY		76	-0.35	-1.36	0.074	0.251	0.954	14587	tags=41%, list=25%, signal=54%
													55	KEGG_INSULIN_SIGNALING_PATHWAY		136	-0.34	-1.35	0.091	0.256	0.96	13179	tags=32%, list=22%, signal=41%
													56	KEGG_PROSTATE_CANCER		89	-0.35	-1.34	0.124	0.265	0.961	14498	tags=35%, list=24%, signal=46%
													57	KEGG_LONG_TERM_DEPRESSION		70	-0.35	-1.33	0.084	0.266	0.964	13973	tags=37%, list=24%, signal=49%
													58	KEGG_ACUTE_MYELOID_LEUKEMIA		57	-0.38	-1.33	0.143	0.262	0.964	14498	tags=46%, list=24%, signal=60%
													59	KEGG_TGF_BETA_SIGNALING_PATHWAY		86	-0.39	-1.33	0.119	0.261	0.965	21977	tags=50%, list=37%, signal=79%
													60	KEGG_ADIPOCYTOKINE_SIGNALING_PATHWAY		66	-0.37	-1.33	0.098	0.258	0.965	14500	tags=33%, list=24%, signal=44%
													61	KEGG_OOCYTE_MEIOSIS		113	-0.37	-1.32	0.14	0.258	0.965	14072	tags=35%, list=24%, signal=46%
													62	KEGG_ENDOCYTOSIS		181	-0.33	-1.32	0.092	0.256	0.966	12465	tags=31%, list=21%, signal=40%
													63	KEGG_CELL_CYCLE		125	-0.41	-1.31	0.191	0.262	0.973	14072	tags=38%, list=24%, signal=49%
													64	KEGG_NUCLEOTIDE_EXCISION_REPAIR		44	-0.44	-1.31	0.191	0.26	0.973	10413	tags=39%, list=18%, signal=47%
													65	KEGG_INOSITOL_PHOSPHATE_METABOLISM		54	-0.37	-1.31	0.136	0.263	0.973	10337	tags=31%, list=17%, signal=38%
													66	KEGG_COMPLEMENT_AND_COAGULATION_CASCADES		69	-0.46	-1.3	0.183	0.262	0.973	15856	tags=42%, list=27%, signal=57%
													67	KEGG_REGULATION_OF_ACTIN_CYTOSKELETON		213	-0.33	-1.3	0.124	0.261	0.973	14492	tags=34%, list=24%, signal=45%
													68	KEGG_MELANOMA		71	-0.34	-1.29	0.093	0.267	0.976	11864	tags=28%, list=20%, signal=35%
													69	KEGG_SYSTEMIC_LUPUS_ERYTHEMATOSUS		137	-0.38	-1.29	0.171	0.271	0.981	15483	tags=36%, list=26%, signal=48%
													70	KEGG_TYPE_II_DIABETES_MELLITUS		47	-0.37	-1.28	0.138	0.276	0.981	10489	tags=23%, list=18%, signal=28%
													71	KEGG_MTOR_SIGNALING_PATHWAY		52	-0.35	-1.28	0.12	0.276	0.982	14587	tags=40%, list=25%, signal=53%
													72	KEGG_ETHER_LIPID_METABOLISM		33	-0.39	-1.26	0.154	0.291	0.986	21371	tags=61%, list=36%, signal=95%
													73	KEGG_ALDOSTERONE_REGULATED_SODIUM_REABSORPTION		42	-0.38	-1.25	0.161	0.296	0.987	13388	tags=33%, list=23%, signal=43%
													74	KEGG_GLYCEROPHOSPHOLIPID_METABOLISM		76	-0.31	-1.24	0.14	0.303	0.987	14586	tags=37%, list=25%, signal=49%
													75	KEGG_RENAL_CELL_CARCINOMA		70	-0.34	-1.23	0.186	0.314	0.99	11761	tags=31%, list=20%, signal=39%
													76	KEGG_CALCIUM_SIGNALING_PATHWAY		178	-0.3	-1.22	0.163	0.326	0.991	17635	tags=33%, list=30%, signal=46%
													77	KEGG_CYSTEINE_AND_METHIONINE_METABOLISM		34	-0.37	-1.21	0.19	0.331	0.991	12198	tags=29%, list=21%, signal=37%
													78	KEGG_PROGESTERONE_MEDIATED_OOCYTE_MATURATION		85	-0.34	-1.21	0.197	0.332	0.991	11846	tags=29%, list=20%, signal=37%
													79	KEGG_THYROID_CANCER		29	-0.37	-1.21	0.222	0.329	0.991	15181	tags=41%, list=26%, signal=56%
													80	KEGG_DORSO_VENTRAL_AXIS_FORMATION		24	-0.38	-1.19	0.216	0.35	0.993	18525	tags=46%, list=31%, signal=67%
													81	KEGG_ENDOMETRIAL_CANCER		52	-0.35	-1.18	0.235	0.351	0.993	15190	tags=42%, list=26%, signal=57%
													82	KEGG_FOCAL_ADHESION		199	-0.31	-1.14	0.269	0.406	0.997	14587	tags=29%, list=25%, signal=38%
													83	KEGG_ALANINE_ASPARTATE_AND_GLUTAMATE_METABOLISM		32	-0.34	-1.13	0.268	0.416	0.998	16528	tags=44%, list=28%, signal=61%
													84	KEGG_EPITHELIAL_CELL_SIGNALING_IN_HELICOBACTER_PYLORI_INFECTION		68	-0.3	-1.12	0.288	0.423	0.998	11244	tags=29%, list=19%, signal=36%
													85	KEGG_VASOPRESSIN_REGULATED_WATER_REABSORPTION		44	-0.32	-1.12	0.301	0.428	0.999	10022	tags=27%, list=17%, signal=33%
													86	KEGG_AMYOTROPHIC_LATERAL_SCLEROSIS_ALS		53	-0.3	-1.12	0.29	0.423	0.999	12697	tags=26%, list=21%, signal=34%
													87	KEGG_PEROXISOME		78	-0.31	-1.1	0.327	0.441	1	11529	tags=28%, list=19%, signal=35%
													88	KEGG_HOMOLOGOUS_RECOMBINATION		28	-0.41	-1.1	0.365	0.439	1	15122	tags=39%, list=25%, signal=53%
													89	KEGG_GLYCOSPHINGOLIPID_BIOSYNTHESIS_GANGLIO_SERIES		15	-0.41	-1.1	0.357	0.438	1	12757	tags=33%, list=21%, signal=42%
													90	KEGG_N_GLYCAN_BIOSYNTHESIS		46	-0.34	-1.1	0.359	0.434	1	12560	tags=35%, list=21%, signal=44%
													91	KEGG_NEUROACTIVE_LIGAND_RECEPTOR_INTERACTION		272	-0.28	-1.09	0.281	0.435	1	28610	tags=49%, list=48%, signal=94%
													92	KEGG_MELANOGENESIS		101	-0.27	-1.08	0.321	0.442	1	13577	tags=27%, list=23%, signal=35%
													93	KEGG_HYPERTROPHIC_CARDIOMYOPATHY_HCM		83	-0.31	-1.07	0.352	0.458	1	22853	tags=43%, list=38%, signal=70%
													94	KEGG_NICOTINATE_AND_NICOTINAMIDE_METABOLISM		24	-0.34	-1.06	0.391	0.464	1	17517	tags=46%, list=29%, signal=65%
													95	KEGG_GLYCOSAMINOGLYCAN_BIOSYNTHESIS_CHONDROITIN_SULFATE		22	-0.37	-1.06	0.397	0.467	1	8362	tags=23%, list=14%, signal=26%
													96	KEGG_GLYCOSAMINOGLYCAN_BIOSYNTHESIS_KERATAN_SULFATE		15	-0.4	-1.05	0.415	0.468	1	12020	tags=40%, list=20%, signal=50%
													97	KEGG_OLFACTORY_TRANSDUCTION		387	-0.25	-1.05	0.373	0.472	1	32725	tags=52%, list=55%, signal=116%
													98	KEGG_TIGHT_JUNCTION		131	-0.26	-1.04	0.396	0.48	1	15672	tags=30%, list=26%, signal=40%
													99	KEGG_MISMATCH_REPAIR		23	-0.41	-1.01	0.461	0.514	1	18230	tags=52%, list=31%, signal=75%
													100	KEGG_LINOLEIC_ACID_METABOLISM		29	-0.37	-0.99	0.491	0.55	1	13741	tags=34%, list=23%, signal=45%
													101	KEGG_ABC_TRANSPORTERS		44	-0.28	-0.98	0.495	0.56	1	23844	tags=52%, list=40%, signal=87%
													102	KEGG_O_GLYCAN_BIOSYNTHESIS		30	-0.32	-0.97	0.482	0.569	1	10588	tags=20%, list=18%, signal=24%
													103	KEGG_HISTIDINE_METABOLISM		29	-0.3	-0.96	0.507	0.579	1	16367	tags=28%, list=28%, signal=38%
													104	KEGG_RIBOFLAVIN_METABOLISM		16	-0.33	-0.96	0.498	0.574	1	14165	tags=44%, list=24%, signal=57%
													105	KEGG_PROPANOATE_METABOLISM		33	-0.33	-0.96	0.489	0.571	1	17845	tags=39%, list=30%, signal=56%
													106	KEGG_NOTCH_SIGNALING_PATHWAY		47	-0.27	-0.95	0.514	0.575	1	12711	tags=26%, list=21%, signal=32%
													107	KEGG_PROXIMAL_TUBULE_BICARBONATE_RECLAMATION		23	-0.3	-0.92	0.575	0.615	1	16691	tags=30%, list=28%, signal=42%
													108	KEGG_PROTEASOME		46	-0.33	-0.91	0.548	0.637	1	11950	tags=35%, list=20%, signal=44%
													109	KEGG_ALPHA_LINOLENIC_ACID_METABOLISM		19	-0.33	-0.91	0.58	0.632	1	13741	tags=32%, list=23%, signal=41%
													110	KEGG_GLYCOSAMINOGLYCAN_BIOSYNTHESIS_HEPARAN_SULFATE		26	-0.31	-0.91	0.57	0.629	1	6776	tags=19%, list=11%, signal=22%
													111	KEGG_LYSINE_DEGRADATION		44	-0.27	-0.89	0.592	0.648	1	13455	tags=32%, list=23%, signal=41%
													112	KEGG_DILATED_CARDIOMYOPATHY		90	-0.25	-0.87	0.612	0.673	1	22853	tags=39%, list=38%, signal=63%
													113	KEGG_AMINOACYL_TRNA_BIOSYNTHESIS		41	-0.31	-0.87	0.573	0.67	1	5010	tags=15%, list=8%, signal=16%
													114	KEGG_AXON_GUIDANCE		129	-0.23	-0.85	0.673	0.696	1	19388	tags=33%, list=33%, signal=48%
													115	KEGG_HEDGEHOG_SIGNALING_PATHWAY		56	-0.25	-0.85	0.671	0.69	1	21061	tags=32%, list=35%, signal=50%
													116	KEGG_TRYPTOPHAN_METABOLISM		40	-0.25	-0.83	0.731	0.716	1	13455	tags=23%, list=23%, signal=29%
													117	KEGG_ARRHYTHMOGENIC_RIGHT_VENTRICULAR_CARDIOMYOPATHY_ARVC		74	-0.23	-0.81	0.742	0.741	1	15190	tags=27%, list=26%, signal=36%
													118	KEGG_ADHERENS_JUNCTION		73	-0.23	-0.81	0.718	0.742	1	15190	tags=27%, list=26%, signal=37%
													119	KEGG_ONE_CARBON_POOL_BY_FOLATE		17	-0.3	-0.8	0.727	0.753	1	16902	tags=35%, list=28%, signal=49%
													120	KEGG_PRIMARY_BILE_ACID_BIOSYNTHESIS		16	-0.29	-0.8	0.751	0.749	1	16368	tags=38%, list=28%, signal=52%
													121	KEGG_VALINE_LEUCINE_AND_ISOLEUCINE_DEGRADATION		44	-0.26	-0.77	0.718	0.787	1	21849	tags=41%, list=37%, signal=65%
													122	KEGG_BETA_ALANINE_METABOLISM		22	-0.25	-0.76	0.799	0.797	1	22389	tags=50%, list=38%, signal=80%
													123	KEGG_ECM_RECEPTOR_INTERACTION		84	-0.22	-0.7	0.826	0.879	1	26268	tags=36%, list=44%, signal=64%
													124	KEGG_RIBOSOME		88	-0.29	-0.66	0.735	0.908	1	12780	tags=28%, list=22%, signal=36%
													125	KEGG_MATURITY_ONSET_DIABETES_OF_THE_YOUNG		25	-0.19	-0.59	0.983	0.962	1	17235	tags=20%, list=29%, signal=28%
													126	KEGG_ASCORBATE_AND_ALDARATE_METABOLISM		25	-0.16	-0.43	0.998	0.996	1	27359	tags=32%, list=46%, signal=59%
